# Supplementary material for: The design of early warning software systems for financial crises in high-tech businesses using fusion models in the context of sustainable economic growth
Source: PeerJ Comput Sci. 2023 Apr 21;9:e1326. doi: 10.7717/peerj-cs.1326 (PMC10280455; doi:10.7717/peerj-cs.1326)
Supplement: Supplemental Information 1 [file peerj-cs-09-1326-s001.zip]

Archive with 18 entries (13 files):
- ┤·┬δ/
- ┤·┬δ/appveyor.yml
- ┤·┬δ/examples/
- ┤·┬δ/examples/bostonFI.xlsx
- ┤·┬δ/examples/irisFI.xlsx
- ┤·┬δ/examples/simple.ipynb
- ┤·┬δ/examples/simple.py
- ┤·┬δ/requirements.txt
- ┤·┬δ/setup.cfg
- ┤·┬δ/setup.py
- ┤·┬δ/tests/
- ┤·┬δ/tests/data/
- ┤·┬δ/tests/data/boston.dump
- ┤·┬δ/tests/data/iris.dump
- ┤·┬δ/tests/xlsx_compare_test.py
- ┤·┬δ/xgbfir/
- ┤·┬δ/xgbfir/__init__.py
- ┤·┬δ/xgbfir/main.py
