# Supplementary material for: The design of early warning software systems for financial crises in high-tech businesses using fusion models in the context of sustainable economic growth
Source: PeerJ Comput Sci. 2023 Apr 21;9:e1326. doi: 10.7717/peerj-cs.1326 (PMC10280455; doi:10.7717/peerj-cs.1326)
Supplement: Supplemental Information 1 [file peerj-cs-09-1326-s001.zip › ┤·┬δ/appveyor.yml]

build: false

environment:
  matrix:
    - PYTHON: "C:\\Python27"
    - PYTHON: "C:\\Python27-x64"
#    - PYTHON: "C:\\Python34"
#    - PYTHON: "C:\\Python34-x64"
    - PYTHON: "C:\\Python35"
    - PYTHON: "C:\\Python35-x64"
    - PYTHON: "C:\\Python36"
    - PYTHON: "C:\\Python36-x64"
      DEPLOY: true

  # PyPI deploy info
  TEST_PYPIUSER: limexp
  TEST_PYPIPASSWORD:
    secure: HIdUTIHtAa4Pbb0LRpUCPu/HfEgGfsEUVg6WFiVKloU=
  
  PROD_PYPIUSER: limexp
  PROD_PYPIPASSWORD:
    secure: eDF2f8sjRPtN+93ElUHhlasUKQ04O2ZtxeiLNeSS1T4=

matrix:
  fast_finish: false  
  
init:
  - "ECHO %PYTHON%"
  - set PATH=%PYTHON%;%PYTHON%\\Scripts;%PATH%
  - python -V
  - pip install numpy pandas six xlsxwriter nose xlrd flake8

install:
  - python setup.py install

test_script:
  - cd %APPVEYOR_BUILD_FOLDER%
  - git clone https://github.com/Far0n/xgbfi.git
  - cd xgbfi\bin
  - copy %APPVEYOR_BUILD_FOLDER%\tests\data\iris.dump xgb.dump
  - XgbFeatureInteractions.exe
  - copy XgbFeatureInteractions.xlsx %APPVEYOR_BUILD_FOLDER%\tests\data\iris_1.xlsx
  - copy %APPVEYOR_BUILD_FOLDER%\tests\data\boston.dump xgb.dump
  - XgbFeatureInteractions.exe
  - copy XgbFeatureInteractions.xlsx %APPVEYOR_BUILD_FOLDER%\tests\data\boston_1.xlsx
  - cd %APPVEYOR_BUILD_FOLDER%\tests\data\
  - xgbfir -mboston.dump -oboston_2.xlsx
  - xgbfir -miris.dump -oiris_2.xlsx
  - cd %APPVEYOR_BUILD_FOLDER%
  - nosetests --nocapture
  - cd %APPVEYOR_BUILD_FOLDER%
  - flake8 --ignore E501 xgbfir/
  - flake8 --ignore E501 examples/


after_test:
  - echo "DONE!"
  - pip install wheel twine
  - echo "BUILDING WHEELS..."
  - cd %APPVEYOR_BUILD_FOLDER%
  - python setup.py sdist bdist_wheel

artifacts:
  - path: dist\*
    name: pypiartifacts

deploy_script:
  - echo 'Starting deploy script:'
  # Account details for PyPI
  - echo [distutils]                                  > %USERPROFILE%\\.pypirc
  - echo index-servers =                             >> %USERPROFILE%\\.pypirc
  - echo     pypi                                    >> %USERPROFILE%\\.pypirc
  - echo     testpypi                                >> %USERPROFILE%\\.pypirc
  - echo [testpypi]                                  >> %USERPROFILE%\\.pypirc
  - echo repository=https://test.pypi.org/legacy/    >> %USERPROFILE%\\.pypirc
  - echo username=%TEST_PYPIUSER%                    >> %USERPROFILE%\\.pypirc
  - echo password=%TEST_PYPIPASSWORD%                >> %USERPROFILE%\\.pypirc  
  - echo [pypi]                                      >> %USERPROFILE%\\.pypirc
  - echo username=%PROD_PYPIUSER%                    >> %USERPROFILE%\\.pypirc
  - echo password=%PROD_PYPIPASSWORD%                >> %USERPROFILE%\\.pypirc  
  - set HOME=%USERPROFILE%
  - ps: If (-Not $env:APPVEYOR_PULL_REQUEST_NUMBER
      -And $env:DEPLOY -eq "true"
      -And $env:APPVEYOR_REPO_BRANCH -eq "master") {
      Invoke-Expression "twine upload -r testpypi --skip-existing dist/*" 
      } Else { 
      write-output "Skip deployment to TESTPYPI"
      }
  - ps: If (-Not $env:APPVEYOR_PULL_REQUEST_NUMBER
      -And $env:DEPLOY -eq "true"
      -And $env:APPVEYOR_REPO_BRANCH -eq "master"
      -And $env:APPVEYOR_REPO_TAG -eq "true") {
      Invoke-Expression "twine upload -r pypi --skip-existing dist/*" 
      } Else { 
      write-output "Skip deployment to PYPI"
      }

on_finish:
  - echo 'Finished'
