# Supplementary material for: The design of early warning software systems for financial crises in high-tech businesses using fusion models in the context of sustainable economic growth
Source: PeerJ Comput Sci. 2023 Apr 21;9:e1326. doi: 10.7717/peerj-cs.1326 (PMC10280455; doi:10.7717/peerj-cs.1326)
Supplement: Supplemental Information 1 [file peerj-cs-09-1326-s001.zip › ┤·┬δ/examples/bostonFI.xlsx]

## Sheet: Interaction Depth 0
Interaction	Gain	FScore	wFScore	Average wFScore	Average Gain	Expected Gain	Gain Rank	FScore Rank	wFScore Rank	Avg wFScore Rank	Avg Gain Rank	Expected Gain Rank	Average Rank	Average Tree Index	Average Tree Depth
LSTAT	100737	65	40.4387	0.622134	1549.79	92701.4	1	4	3	4	1	1	2.33333	30.6462	1.06154
RM	62738.1	100	52.5711	0.525711	627.381	45536.2	2	2	1	6	2	2	2.5	42.71	1.15
DIS	11085.6	116	50.9684	0.439383	95.5653	4991.84	3	1	2	8	5	3	3.66667	49.3362	1.57759
NOX	6304.8	53	14.5711	0.274927	118.959	1643.64	4	6	10	12	4	6	7	38.8302	1.67925
CRIM	5112.28	92	31.0514	0.337515	55.5683	1755.77	5	3	4	10	6	5	5.5	60.5	1.61957
PTRATIO	4846.12	39	20.1087	0.515608	124.26	2839.2	6	8	6	7	3	4	5.66667	35.8462	1.4359
TAX	2132.13	39	21.2016	0.54363	54.6701	1065.66	7	9	5	5	7	7	6.66667	51.4359	1.28205
AGE	1759.43	55	18.4743	0.335897	31.9896	514.192	8	5	9	11	10	9	8.66667	57.9818	1.25455
B	1683.53	51	18.8557	0.36972	33.0104	668.078	9	7	8	9	9	8	8.33333	58.4314	1.52941
INDUS	691.327	31	19.6126	0.632666	22.3009	285.449	10	10	7	3	12	10	8.66667	63.1935	1.25806
RAD	369.097	12	8.63439	0.719532	30.7581	264.173	11	11	11	1	11	11	9.33333	55.5833	1.33333
ZN	111.531	7	1.14822	0.164032	15.933	15.899	12	12	13	13	13	13	12.6667	61.2857	1.85714
CHAS	99.9344	3	2.1087	0.702899	33.3115	86.7301	13	13	12	2	8	12	10	60.3333	1.33333

## Sheet: Interaction Depth 1
Interaction	Gain	FScore	wFScore	Average wFScore	Average Gain	Expected Gain	Gain Rank	FScore Rank	wFScore Rank	Avg wFScore Rank	Avg Gain Rank	Expected Gain Rank	Average Rank	Average Tree Index	Average Tree Depth
LSTAT|RM	129935	28	13.1344	0.469085	4640.55	67904.4	1	2	1	23	2	1	5	27.2143	1.5
LSTAT|LSTAT	87833.3	11	6.88142	0.625584	7984.84	56289.9	2	20	9	13	1	2	7.83333	7.18182	1
RM|RM	44259.6	18	9.583	0.532389	2458.87	7726.52	3	8	4	16	3	4	6.33333	45.5	1.27778
DIS|LSTAT	29010.4	28	10.0771	0.359896	1036.08	10698.7	4	3	3	34	7	3	9	34.0714	1.78571
CRIM|RM	14289.1	18	7.01779	0.389877	793.838	3965.6	5	9	8	31	11	7	11.8333	42.2778	1.66667
DIS|RM	14111.2	21	9.21739	0.438923	671.962	4050.33	6	5	5	26	12	6	10	52.0476	1.71429
NOX|RM	13416.5	14	1.57312	0.112366	958.324	2381.1	7	13	41	59	8	10	23	28.0714	1.78571
LSTAT|NOX	12090.7	9	2.18577	0.242863	1343.41	3341.6	8	25	33	47	6	9	21.3333	9.22222	2
LSTAT|PTRATIO	12065.1	14	6.63043	0.473602	861.796	6971.57	9	14	10	22	9	5	11.5	17.2143	1.64286
CRIM|LSTAT	9980.62	5	2.45059	0.490119	1996.12	3546.23	10	34	28	21	4	8	17.5	20	1.8
AGE|LSTAT	9852.05	7	1.69763	0.242518	1407.44	1539.27	11	29	40	48	5	14	24.5	38	1.14286
PTRATIO|RM	6536.83	12	4.01186	0.334321	544.736	1894.97	12	19	15	36	13	13	18	34.5	1.41667
B|LSTAT	5755.5	7	3.98419	0.56917	822.215	2200.22	13	30	16	15	10	11	15.8333	38	1.57143
DIS|PTRATIO	4821.84	20	8.27866	0.413933	241.092	2037.62	14	6	7	29	15	12	13.8333	34.45	1.85
CRIM|DIS	3180.53	27	6.35573	0.235397	117.798	1172.43	15	4	11	49	22	15	19.3333	51.7407	1.74074
PTRATIO|TAX	2174.39	15	6.27075	0.41805	144.96	949.945	16	11	12	28	20	16	17.1667	50.4667	1.53333
AGE|DIS	2094.46	32	11.1146	0.347332	65.4518	710.099	17	1	2	35	39	18	18.6667	57.2188	1.53125
RM|TAX	1787.04	15	3.80237	0.253491	119.136	710.885	18	12	18	46	21	17	22	49.6	1.53333
CRIM|NOX	1531.08	13	3.38538	0.260413	117.775	175.27	19	15	19	44	23	29	24.8333	54	1.84615
LSTAT|TAX	1263.92	6	2.61067	0.435112	210.653	592.092	20	31	26	27	17	20	23.5	28.1667	1.66667
DIS|NOX	1155.85	13	5.23913	0.40301	88.9116	642.052	21	16	14	30	29	19	21.5	53.5385	1.53846
NOX|PTRATIO	1053.26	3	0.496047	0.165349	351.085	194.853	22	42	53	53	14	26	35	18.6667	2
AGE|RM	1010.54	11	0.865613	0.0786921	91.8671	108.703	23	21	48	61	28	33	35.6667	43.0909	1.63636
B|RM	885.69	11	3.07905	0.279914	80.5173	477.422	24	22	20	40	33	21	26.6667	61.4545	1.54545
DIS|TAX	874.861	8	3.03557	0.379447	109.358	367.649	25	27	22	33	24	22	25.5	49	2
B|DIS	837.425	19	5.97826	0.314645	44.075	250.453	26	7	13	38	51	24	26.5	64.8947	2
B|TAX	771.36	11	2.92885	0.266259	70.1236	305.677	27	23	24	43	35	23	29.1667	58.6364	1.45455
B|CRIM	560.804	13	2.29842	0.176801	43.1388	75.3282	28	17	31	52	52	40	36.6667	61.3846	2
NOX|NOX	487.353	5	0.713439	0.142688	97.4707	79.4242	29	35	49	57	26	39	39.1667	39	1.4
AGE|B	443.053	6	0.452569	0.0754282	73.8422	48.8045	30	32	54	63	34	46	43.1667	55.5	1.33333
INDUS|TAX	435.979	2	0.156126	0.0780632	217.99	37.7969	31	48	63	62	16	53	45.5	25	2
AGE|CRIM	375.445	18	2.89526	0.160848	20.8581	98.5306	32	10	25	54	66	34	36.8333	78.3333	1.88889
B|NOX	367.495	6	0.561265	0.0935441	61.2492	42.7288	33	33	52	60	42	49	44.8333	54	2
CRIM|INDUS	349.343	13	8.97036	0.690027	26.8725	247.371	34	18	6	10	59	25	25.3333	71.8462	1.46154
AGE|TAX	305.616	2	0.316206	0.158103	152.808	62.1018	35	49	57	55	19	44	43.1667	29	2
CRIM|RAD	277.1	4	2.3083	0.577075	69.2751	163.764	36	37	30	14	36	30	30.5	36.5	1.75
INDUS|LSTAT	271.021	4	1.16601	0.291502	67.7554	38.0113	37	38	44	39	38	52	41.3333	50.5	1.5
AGE|RAD	268.786	5	3.83399	0.766798	53.7572	186.649	38	36	17	8	44	27	28.3333	62.8	1.2
CRIM|TAX	260.757	4	1.86561	0.466403	65.1893	85.2137	39	39	37	24	41	35	35.8333	73.75	1.75
CRIM|CRIM	213.283	11	2.97036	0.270032	19.3894	70.4192	40	24	23	42	69	43	40.1667	81.6364	1.63636
RAD|RM	209.005	1	0.381423	0.381423	209.005	79.7192	41	61	55	32	18	38	40.8333	28	1
AGE|PTRATIO	207.429	2	0.278656	0.139328	103.715	38.9376	42	50	58	58	25	51	47.3333	47	2
AGE|INDUS	199.394	9	0.233202	0.0259113	22.1549	8.13805	43	26	61	66	64	63	53.8333	69.5556	1.33333
DIS|DIS	198.158	8	2.59091	0.323864	24.7698	73.3282	44	28	27	37	60	42	39.6667	74.75	1.875
RAD|TAX	196.04	3	2.2332	0.744401	65.3468	156.299	45	43	32	9	40	31	33.3333	56.6667	1.33333
CHAS|RM	185.25	2	1.917	0.958498	92.6249	177.562	46	51	35	2	27	28	31.5	41.5	1
CHAS|NOX	175.002	2	0.12253	0.0612648	87.5012	10.7215	47	52	66	65	30	61	53.5	41.5	2
CHAS|TAX	170.529	2	1.79447	0.897233	85.2645	153.004	48	53	38	4	32	32	34.5	41.5	2
RAD|ZN	147.662	3	0.0750988	0.0250329	49.2207	4.02385	49	44	67	67	45	65	56.1667	53.6667	2
INDUS|RM	146.046	3	1.32411	0.44137	48.682	43.01	50	45	43	25	46	48	42.8333	47.3333	2
DIS|INDUS	127.255	4	3.07115	0.767787	31.8138	74.8945	51	40	21	7	55	41	35.8333	71.5	1
B|RAD	113.139	2	0.355731	0.177866	56.5697	20.1236	52	54	56	51	43	58	52.3333	67.5	2
DIS|RAD	105.972	3	2.40119	0.800395	35.324	84.8196	53	46	29	6	53	36	37.1667	71	2
INDUS|RAD	95.1437	2	1.74506	0.87253	47.5718	83.1726	54	55	39	5	48	37	39.6667	53.5	2
NOX|RAD	93.8562	2	0.992095	0.496047	46.9281	46.5571	55	56	46	19	49	47	45.3333	67.5	2
AGE|NOX	87.4718	1	0.00592885	0.00592885	87.4718	0.518607	56	62	72	72	31	70	60.5	17	2
B|INDUS	87.0514	4	1.9664	0.491601	21.7629	49.495	57	41	34	20	65	45	43.6667	69.5	1.5
INDUS|INDUS	84.7777	3	1.55929	0.519763	28.2592	33.4203	58	47	42	17	57	54	45.8333	70.6667	1.66667
DIS|ZN	67.9006	1	0.0237154	0.0237154	67.9006	1.61029	59	63	69	68	37	68	60.6667	27	2
CRIM|PTRATIO	63.3117	2	0.134387	0.0671937	31.6558	4.25414	60	57	65	64	56	64	61	82	2
CRIM|ZN	56.4553	2	1.01779	0.508893	28.2277	31.2676	61	58	45	18	58	55	49.1667	74.5	2
PTRATIO|RAD	47.7836	1	0.258893	0.258893	47.7836	12.3709	62	64	60	45	47	60	56.3333	65	2
B|B	45.2965	2	1.87352	0.936759	22.6482	42.4061	63	59	36	3	62	50	45.5	77	1
LSTAT|RAD	45.1837	2	0.0355731	0.0177866	22.5919	0.803663	64	60	68	70	63	69	65.6667	79.5	2
PTRATIO|PTRATIO	44.4059	1	0.671937	0.671937	44.4059	29.838	65	65	51	12	50	56	49.8333	58	2
AGE|AGE	33.7623	1	0.270751	0.270751	33.7623	9.14118	66	66	59	41	54	62	58	80	2
TAX|ZN	24.65	1	0.966403	0.966403	24.65	23.8218	67	67	47	1	61	57	50	67	1
TAX|TAX	20.5987	1	0.673913	0.673913	20.5987	13.8817	68	68	50	11	67	59	53.8333	99	1
LSTAT|ZN	19.5087	1	0.0118577	0.0118577	19.5087	0.231328	69	69	71	71	68	72	70	92	2
CHAS|CRIM	16.954	1	0.1917	0.1917	16.954	3.25008	70	70	62	50	70	66	64.6667	98	2
AGE|ZN	16.3238	1	0.0197628	0.0197628	16.3238	0.322605	71	71	70	69	71	71	70.5	67	2
INDUS|NOX	15.8242	1	0.15415	0.15415	15.8242	2.43931	72	72	64	56	72	67	67.1667	90	2

## Sheet: Interaction Depth 2
Interaction	Gain	FScore	wFScore	Average wFScore	Average Gain	Expected Gain	Gain Rank	FScore Rank	wFScore Rank	Avg wFScore Rank	Avg Gain Rank	Expected Gain Rank	Average Rank	Average Tree Index	Average Tree Depth
DIS|LSTAT|RM	107361	13	5.86561	0.451201	8258.51	40026.6	1	1	1	18	7	1	4.83333	12.3846	2
LSTAT|LSTAT|RM	58316.9	6	2.14822	0.358037	9719.49	19890.4	2	10	11	29	3	2	9.5	5.16667	2
LSTAT|LSTAT|NOX	57209.9	6	1.5415	0.256917	9534.98	14876.7	3	11	23	42	4	4	14.5	6.5	2
CRIM|LSTAT|RM	53165.4	6	1.8004	0.300066	8860.9	11214	4	12	17	37	5	5	13.3333	14.6667	2
LSTAT|RM|RM	52234.3	6	2.39921	0.399868	8705.72	7736.11	5	13	8	25	6	6	10.5	38.3333	2
B|LSTAT|LSTAT	42518	3	1.15613	0.385375	14172.7	15500.2	6	34	30	26	1	3	16.6667	2.66667	2
NOX|RM|RM	37974.8	9	1.00988	0.112209	4219.42	5132.38	7	4	35	71	10	7	22.3333	20.5556	2
CRIM|RM|RM	27085.9	4	0.490119	0.12253	6771.49	1705.01	8	26	58	69	8	14	30.5	29.25	2
DIS|LSTAT|LSTAT	17370.5	4	1.03755	0.259387	4342.62	4240.05	9	27	34	39	9	11	21.5	11	2
LSTAT|LSTAT|PTRATIO	15241.5	4	1.417	0.354249	3810.37	4884.43	10	28	25	30	11	8	18.6667	11.5	2
LSTAT|PTRATIO|RM	14706	8	1.73123	0.216403	1838.26	4524.82	11	6	22	48	15	9	18.5	24.75	2
CRIM|LSTAT|LSTAT	13332.6	1	0.320158	0.320158	13332.6	4268.54	12	83	67	34	2	10	34.6667	3	2
AGE|LSTAT|RM	7201.36	3	0.70751	0.235837	2400.45	930.724	13	35	47	45	13	17	28.3333	37.6667	2
DIS|LSTAT|PTRATIO	6237.37	5	2.19368	0.438735	1247.47	2590.7	14	17	10	22	17	13	15.5	24.2	2
LSTAT|NOX|RM	6041.03	3	0.644269	0.214756	2013.68	954.763	15	36	51	49	14	16	30.1667	14.6667	2
CRIM|DIS|RM	4732.86	8	2.63043	0.328804	591.607	2826.35	16	7	5	33	22	12	15.8333	42	2
CRIM|NOX|RM	4032.48	4	0.958498	0.239625	1008.12	297.803	17	29	37	44	20	27	29	29	2
DIS|PTRATIO|RM	3471.01	6	2.04545	0.340909	578.501	490.655	18	14	13	31	24	23	20.5	34.8333	2
NOX|PTRATIO|RM	3268.27	3	0.496047	0.165349	1089.42	607.914	19	37	57	57	18	20	34.6667	18.6667	2
PTRATIO|RM|RM	3128.75	3	0.849802	0.283267	1042.92	192.836	20	38	43	38	19	34	32	37	2
AGE|B|LSTAT	2407.29	1	0.130435	0.130435	2407.29	313.994	21	84	78	67	12	26	48	12	2
LSTAT|PTRATIO|TAX	2255.69	5	2.23518	0.447036	451.138	997.944	22	18	9	19	29	15	18.6667	28.8	2
AGE|DIS|LSTAT	2050.84	9	1.21739	0.135266	227.871	191.416	23	5	29	65	38	35	32.5	64.6667	2
LSTAT|LSTAT|TAX	1687.26	1	0.195652	0.195652	1687.26	330.117	24	85	75	51	16	25	46	15	2
LSTAT|RM|TAX	1264.28	3	0.545455	0.181818	421.426	502.708	25	39	55	54	30	21	37.3333	29.3333	2
DIS|RM|TAX	1035.12	3	1.77866	0.592885	345.039	611.494	26	40	20	12	32	19	24.8333	30.6667	2
B|RM|TAX	997.611	8	1.79051	0.223814	124.701	495.856	27	8	19	46	53	22	29.1667	60.125	2
AGE|NOX|RM	989.566	1	0.00592885	0.00592885	989.566	5.86699	28	86	100	100	21	90	70.8333	17	2
CRIM|DIS|PTRATIO	985.995	2	0.0434783	0.0217391	492.998	21.4347	29	55	91	93	26	73	61.1667	27	2
PTRATIO|RM|TAX	979.686	3	0.666008	0.222003	326.562	254.329	30	41	49	47	33	29	38.1667	46.3333	2
INDUS|RM|TAX	971.16	3	1.10277	0.367589	323.72	104.666	31	42	31	27	34	43	34.6667	41.3333	2
DIS|NOX|PTRATIO	897.844	4	3.06719	0.766798	224.461	688.465	32	30	3	8	39	18	21.6667	38.75	2
DIS|NOX|RM	884.675	6	0.697628	0.116271	147.446	140.057	33	15	48	70	47	40	42.1667	51.3333	2
B|CRIM|RM	802.582	5	0.16996	0.0339921	160.516	32.7904	34	19	76	88	44	63	54	44.4	2
AGE|DIS|PTRATIO	741.144	5	1.21937	0.243874	148.229	282.201	35	20	28	43	46	28	33.3333	47	2
AGE|LSTAT|TAX	712.367	2	0.316206	0.158103	356.183	154.784	36	56	68	59	31	38	48	29	2
CRIM|DIS|LSTAT	643.661	2	0.662055	0.331028	321.831	369.382	37	57	50	32	35	24	39.1667	35.5	2
AGE|B|DIS	639.666	10	0.924901	0.0924901	63.9666	79.3191	38	3	40	73	72	50	46	61.7	2
CRIM|RAD|RM	604.372	3	1.32411	0.44137	201.457	223.667	39	43	26	20	40	31	33.1667	32	2
DIS|PTRATIO|TAX	587.874	4	1.23518	0.308794	146.969	128.144	40	31	27	36	48	41	37.1667	46.25	2
INDUS|LSTAT|RM	578.882	1	0.0790514	0.0790514	578.882	45.7614	41	87	83	76	23	58	61.3333	21	2
AGE|LSTAT|LSTAT	494.168	1	0.027668	0.027668	494.168	13.6726	42	88	96	90	25	79	70	23	2
CRIM|DIS|NOX	480.91	5	0.326087	0.0652174	96.182	23.5115	43	21	66	79	59	71	56.5	59.8	2
CRIM|LSTAT|NOX	475.056	1	0.0513834	0.0513834	475.056	24.41	44	89	88	83	27	69	66.6667	23	2
AGE|PTRATIO|RM	457.336	1	0.211462	0.211462	457.336	96.7094	45	90	73	50	28	46	55.3333	24	2
B|NOX|NOX	457.282	3	0.426877	0.142292	152.427	65.0678	46	44	60	61	45	55	51.8333	38	2
CRIM|PTRATIO|TAX	428.503	3	0.395257	0.131752	142.834	96.1602	47	45	62	66	50	47	52.8333	64.3333	2
AGE|DIS|DIS	386.222	5	2.12253	0.424506	77.2445	149.208	48	22	12	23	63	39	34.5	70.2	2
AGE|DIS|RM	382.296	5	0.381423	0.0762846	76.4592	26.5404	49	23	63	78	64	68	57.5	52.6	2
INDUS|RM|RM	381.313	2	0.37747	0.188735	190.657	38.602	50	58	64	52	41	61	54.3333	34	2
RM|RM|TAX	370.082	3	0.0533597	0.0177866	123.361	6.58248	51	46	87	96	54	88	70.3333	37	2
DIS|RM|RM	349.398	7	4.09486	0.58498	49.914	201.52	52	9	2	13	79	33	31.3333	73.2857	2
AGE|CRIM|INDUS	341.664	13	1.81818	0.13986	26.2818	83.2993	53	2	16	63	99	49	47	77.6154	2
B|DIS|LSTAT	315.879	3	1.83794	0.612648	105.293	190.727	54	47	14	11	57	36	36.5	44.3333	2
AGE|DIS|RAD	311.095	4	2.96245	0.740613	77.7738	209.243	55	32	4	9	62	32	32.3333	64.25	2
AGE|RM|RM	297.002	5	0.442688	0.0885375	59.4004	27.9904	56	24	59	74	77	65	59.1667	50.4	2
B|DIS|RM	290.98	2	0.634387	0.317194	145.49	99.0454	57	59	53	35	49	45	49.6667	35	2
CHAS|NOX|RM	272.129	2	0.12253	0.0612648	136.065	16.6719	58	60	80	80	51	76	67.5	41.5	2
CHAS|RM|TAX	267.656	2	1.79447	0.897233	133.828	240.15	59	61	18	3	52	30	37.1667	41.5	2
AGE|CRIM|DIS	252.942	4	0.63834	0.159585	63.2356	26.7232	60	33	52	58	73	67	57.1667	62.5	2
DIS|LSTAT|ZN	250.769	1	0.0237154	0.0237154	250.769	5.94708	61	91	97	92	36	89	77.6667	27	2
B|LSTAT|TAX	233.619	1	0.0494071	0.0494071	233.619	11.5425	62	92	89	84	37	82	74.3333	31	2
B|CRIM|NOX	227.085	3	0.235178	0.0783926	75.6951	20.3552	63	48	72	77	65	74	66.5	54.3333	2
NOX|NOX|NOX	223.362	2	0.114625	0.0573123	111.681	12.8014	64	62	81	81	56	81	70.8333	40.5	2
B|DIS|TAX	218.198	6	1.07708	0.179513	36.3664	39.8	65	16	33	55	86	60	52.5	72.1667	2
AGE|CRIM|RM	210.067	3	0.413043	0.137681	70.0223	33.6683	66	49	61	64	68	62	61.6667	59.3333	2
AGE|DIS|NOX	208.099	2	0.881423	0.440711	104.05	91.7117	67	63	42	21	58	48	49.8333	51	2
LSTAT|RAD|TAX	187.225	1	0.885375	0.885375	187.225	165.764	68	93	41	4	42	37	47.5	35	2
DIS|NOX|NOX	183.324	1	0.0573123	0.0573123	183.324	10.5067	69	94	86	82	43	83	76.1667	33	2
B|LSTAT|RM	179.77	3	0.0711462	0.0237154	59.9233	4.26332	70	50	84	91	76	92	77.1667	64	2
AGE|INDUS|LSTAT	165.736	2	0.164032	0.0820158	82.8681	13.629	71	64	77	75	61	80	71.3333	43.5	2
CRIM|CRIM|INDUS	145.995	5	2.56719	0.513439	29.199	102.69	72	25	7	15	95	44	43	78.6	2
PTRATIO|PTRATIO|TAX	138.233	2	0.717391	0.358696	69.1167	44.6619	73	65	46	28	69	59	56.6667	53.5	2
B|RAD|TAX	136.712	2	0.355731	0.177866	68.3558	24.3163	74	66	65	56	70	70	66.8333	67.5	2
B|CRIM|DIS	132.696	3	2.62253	0.874177	44.2321	116.477	75	51	6	6	81	42	43.5	78	2
AGE|RAD|ZN	123.743	2	0.0355731	0.0177866	61.8714	2.20096	76	67	93	94	74	95	83.1667	55.5	2
NOX|RAD|TAX	117.428	2	0.992095	0.496047	58.7142	58.2501	77	68	36	16	78	56	55.1667	67.5	2
DIS|DIS|LSTAT	114.678	1	0.0494071	0.0494071	114.678	5.66592	78	95	90	85	55	91	82.3333	35	2
CRIM|INDUS|INDUS	91.7768	2	1.43083	0.715415	45.8884	68.6725	79	69	24	10	80	53	52.5	73	2
CRIM|RAD|ZN	89.3697	1	0.0395257	0.0395257	89.3697	3.5324	80	96	92	86	60	93	84.5	50	2
B|DIS|INDUS	88.1006	2	0.952569	0.476285	44.0503	23.0239	81	70	38	17	82	72	60	70	2
AGE|DIS|INDUS	83.3766	2	1.77075	0.885375	41.6883	73.949	82	71	21	5	83	51	52.1667	73	2
CRIM|DIS|INDUS	82.4498	3	0.102767	0.0342556	27.4833	3.02001	83	52	82	87	97	94	82.5	81.3333	2
B|RM|RM	80.2797	3	0.555336	0.185112	26.7599	16.3161	84	53	54	53	98	77	69.8333	81.6667	2
CRIM|INDUS|NOX	75.9668	2	1.08498	0.54249	37.9834	32.0087	85	72	32	14	84	64	58.5	69.5	2
DIS|INDUS|INDUS	74.6632	1	0.130435	0.130435	74.6632	9.73868	86	97	79	68	66	85	80.1667	44	2
CRIM|INDUS|RAD	73.7463	1	0.944664	0.944664	73.7463	69.6655	87	98	39	1	67	52	57.3333	50	2
PTRATIO|TAX|TAX	73.4897	2	0.517787	0.258893	36.7448	19.026	88	73	56	40	85	75	69.5	84.5	2
B|CRIM|TAX	72.5186	2	0.0118577	0.00592885	36.2593	0.429952	89	74	99	99	87	99	91.1667	68	2
B|B|CRIM	72.3782	2	1.83004	0.91502	36.1891	66.2275	90	75	15	2	88	54	54	77	2
CRIM|CRIM|NOX	71.8334	2	0.197628	0.0988142	35.9167	7.09816	91	76	74	72	89	87	81.5	80.5	2
AGE|CRIM|CRIM	69.6155	3	0.0355731	0.0118577	23.2052	0.82548	92	54	95	97	100	98	89.3333	86	2
AGE|INDUS|RAD	65.1192	1	0.800395	0.800395	65.1192	52.1211	93	99	45	7	71	57	62	57	2
AGE|DIS|TAX	64.4894	2	0.316206	0.158103	32.2447	10.196	94	77	69	60	90	84	79	86.5	2
CRIM|CRIM|DIS	63.991	2	0.013834	0.006917	31.9955	0.427086	95	78	98	98	91	100	93.3333	66.5	2
AGE|LSTAT|RAD	62.3266	2	0.0355731	0.0177866	31.1633	1.10858	96	79	94	95	92	97	92.1667	79.5	2
RM|TAX|TAX	60.9364	2	0.0612648	0.0306324	30.4682	1.82739	97	80	85	89	93	96	90	86.5	2
PTRATIO|RAD|TAX	60.4622	1	0.258893	0.258893	60.4622	15.6533	98	100	71	41	75	78	77.1667	65	2
DIS|DIS|DIS	59.7589	2	0.837945	0.418972	29.8795	26.9488	99	81	44	24	94	66	68	90	2
DIS|INDUS|NOX	56.2198	2	0.284585	0.142292	28.1099	7.84841	100	82	70	62	96	86	82.6667	82.5	2

## Sheet: Leaf Statistics
Interaction	Sum Leaf Values Left	Sum Leaf Values Right	Sum Leaf Covers Left	Sum Leaf Covers Right
AGE|LSTAT	0	5.34611	0	32

## Sheet: Split Value Histograms
LSTAT	Sum Leaf Values Left	RM	Sum Leaf Covers Left	DIS		NOX		CRIM		PTRATIO		TAX		AGE		B		INDUS
2.975	1	4.0005	4	1.17165	7	0.4005	1	0.038195	1	13.3	1	207	8	14.6	1	26.72	3	1.605	5
3.225	2	4.9045	1	1.22715	1	0.4995	1	0.038895	3	14.75	1	219	1	33.65	1	99.07	2	1.705	1
3.99	3	4.95	1	1.2438	4	0.5165	2	0.041445	1	15.25	7	222.5	5	35.8	6	105.24	8	2.245	1
4.475	1	4.9715	4	1.25935	6	0.528	2	0.049955	2	16.05	1	223.5	2	43.8	2	116.025	3	2.675	2
4.65	3	5.0155	3	1.262	2	0.535	1	0.054385	2	16.5	1	264.5	1	53.1	1	156.82	2	4.22	1
4.68	1	5.056	3	1.30075	2	0.56	3	0.058535	1	16.85	1	267.5	3	53.6	1	240.34	2	4.23	1
5.145	1	5.099	1	1.35735	3	0.574	1	0.06154	2	17	2	270	2	66.3	1	354.625	4	6.685	1
5.155	1	5.7605	1	1.3714	1	0.5845	1	0.06334	2	17.7	4	273	2	68.15	2	371.65	1	8.915	1
5.23	1	5.816	2	1.37275	2	0.603	4	0.066295	6	17.85	1	278	2	68.95	1	372.62	3	10.3	5
5.44	4	5.853	1	1.38485	6	0.645	3	0.070175	1	17.9	1	298	4	69.25	1	375.425	1	10.7	1
5.895	1	5.8665	1	1.4013	1	0.651	2	0.07321	1	18.1	1	304.5	1	71.85	4	376.37	1	14.055	1
6.17	1	5.8685	1	1.464	1	0.659	6	0.087665	1	18.15	1	318.5	2	73.2	6	376.805	2	26.695	11
6.7	1	5.8875	2	1.48495	2	0.6635	1	0.0944	2	18.45	1	320	1	74.65	2	378.945	1
6.725	1	5.91	1	1.5485	4	0.6695	12	0.10993	2	18.75	2	334.5	1	77.3	5	384.145	1
7.305	1	6.0065	1	1.55675	1	0.6735	1	0.12874	1	19.15	3	385.5	1	78.75	1	384.74	1
7.685	4	6.0205	3	1.60065	4	0.675	4	0.13109	6	19.45	1	406.5	2	79.85	3	384.795	1
8.865	2	6.025	1	1.6328	2	0.686	2	0.144555	2	19.65	7	412.5	1	82.95	1	386.215	1
9.63	2	6.049	7	1.8468	1	0.696	1	0.251485	1	20.95	3			86.7	2	387.075	2
9.725	2	6.142	1	2.0037	2	0.6965	3	0.45114	1					91.25	1	387.21	1
10.14	1	6.3465	1	2.0058	2	0.8205	2	0.61479	1					93.95	1	391.025	2
11.25	1	6.3535	3	2.2705	1			1.09237	1					95.1	1	394.88	2
11.675	2	6.4405	1	2.6191	1			2.49665	1					95.35	7	394.96	1
13.795	1	6.484	1	2.82535	4			2.74224	4					98.35	3	395.72	1
14.4	3	6.495	1	2.86445	4			3.23835	1					98.6	1	396.23	5
14.515	1	6.543	1	2.8666	2			3.55185	1
14.795	1	6.5455	6	3.05505	3			3.69503	1
15	2	6.5865	1	3.07005	3			4.72705	1
16.085	2	6.5895	1	3.20745	5			5.36709	1
17.38	1	6.6045	2	3.2948	2			5.69997	2
19.23	1	6.6385	1	3.8973	3			5.76921	1
19.645	2	6.6455	1	3.91	1			6.99237	1
19.83	3	6.7275	1	4.14415	1			8.00316	1
21.42	1	6.8375	2	4.1959	6			9.78796	4
22.355	1	6.941	2	4.3607	4			9.87002	6
23.74	1	6.978	2	4.4412	1			10.1702	5
23.88	1	7.0105	3	4.4418	1			10.9608	3
24.03	1	7.0835	2	5.58775	1			13.6001	3
24.53	1	7.141	1	5.6689	1			14.8032	1
27.175	1	7.433	1	5.8793	1			14.9742	1
29.41	1	7.437	9	5.91025	1			15.2246	1
29.615	3	7.706	1	5.95545	1			15.718	1
		7.7465	1	5.9736	1			16.4683	1
		7.7835	7	6.02125	2			19.7636	1
		7.8255	5	6.0775	1			22.3241	1
		7.864	1	6.1388	3			24.5978	2
		8.037	1	6.22315	3			32.2785	1
		8.158	2	6.5754	1			33.1589	4
				6.8944	2			33.5038	1
				7.82715	2			35.07	1
