# Supplementary material for: The design of early warning software systems for financial crises in high-tech businesses using fusion models in the context of sustainable economic growth
Source: PeerJ Comput Sci. 2023 Apr 21;9:e1326. doi: 10.7717/peerj-cs.1326 (PMC10280455; doi:10.7717/peerj-cs.1326)
Supplement: Supplemental Information 1 [file peerj-cs-09-1326-s001.zip › ┤·┬δ/examples/irisFI.xlsx]

## Sheet: Interaction Depth 0
Interaction	Gain	FScore	wFScore	Average wFScore	Average Gain	Expected Gain	Gain Rank	FScore Rank	wFScore Rank	Avg wFScore Rank	Avg Gain Rank	Expected Gain Rank	Average Rank	Average Tree Index	Average Tree Depth
petal length (cm)	1118.08	187	132.558	0.708868	5.97903	1073.08	1	1	1	1	1	1	1	46.0321	0.860963
petal width (cm)	464.87	91	53.4703	0.587586	5.10846	360.367	2	2	2	2	2	2	2	46.011	1.12088
sepal width (cm)	7.28614	13	3.37945	0.259958	0.560472	1.69961	3	3	3	4	3	3	3.16667	74.6154	2
sepal length (cm)	0.87486	4	1.50932	0.377329	0.218715	0.305381	4	4	4	3	4	4	3.83333	46	2

## Sheet: Interaction Depth 1
Interaction	Gain	FScore	wFScore	Average wFScore	Average Gain	Expected Gain	Gain Rank	FScore Rank	wFScore Rank	Avg wFScore Rank	Avg Gain Rank	Expected Gain Rank	Average Rank	Average Tree Index	Average Tree Depth
petal length (cm)|petal width (cm)	1920.12	153	72.9347	0.476697	12.5498	978.923	1	1	1	2	1	1	1.16667	39.2941	1.4902
petal length (cm)|petal length (cm)	31.3566	15	11.8345	0.788964	2.09044	24.7262	2	2	2	1	4	2	2.16667	85.0667	1
petal length (cm)|sepal width (cm)	9.34897	12	3.08351	0.256959	0.779081	2.51508	3	3	3	5	6	4	4	75.5	2
petal width (cm)|petal width (cm)	9.32916	10	1.2595	0.12595	0.932916	1.1422	4	4	5	6	5	5	4.83333	55.7	2
petal width (cm)|sepal length (cm)	9.04031	4	1.50932	0.377329	2.26008	2.67005	5	5	4	3	3	3	3.83333	46	2
petal width (cm)|sepal width (cm)	2.64194	1	0.295941	0.295941	2.64194	0.781859	6	6	6	4	2	6	5	64	2

## Sheet: Interaction Depth 2
Interaction	Gain	FScore	wFScore	Average wFScore	Average Gain	Expected Gain	Gain Rank	FScore Rank	wFScore Rank	Avg wFScore Rank	Avg Gain Rank	Expected Gain Rank	Average Rank	Average Tree Index	Average Tree Depth
petal length (cm)|petal length (cm)|petal width (cm)	1464.86	75	28.4158	0.378877	19.5314	468.367	1	1	1	2	1	1	1.16667	36.6933	2
petal length (cm)|petal width (cm)|petal width (cm)	78.9897	10	1.2595	0.12595	7.89897	8.55715	2	2	5	5	3	3	3.33333	55.7	2
petal length (cm)|petal width (cm)|sepal width (cm)	39.9224	9	1.51434	0.16826	4.43582	6.555	3	3	3	4	4	4	3.5	66.2222	2
petal length (cm)|petal width (cm)|sepal length (cm)	35.9905	4	1.50932	0.377329	8.99762	13.3185	4	4	4	3	2	2	3.16667	46	2
petal length (cm)|petal length (cm)|sepal width (cm)	8.68494	4	1.86512	0.46628	2.17124	4.03595	5	5	2	1	5	5	3.83333	93.5	2

## Sheet: Leaf Statistics
Interaction	Sum Leaf Values Left	Sum Leaf Values Right	Sum Leaf Covers Left	Sum Leaf Covers Right
petal length (cm)	0.39125	-1.8136	819.213	648.55
petal length (cm)|petal length (cm)	0	-0.271889	0	47.8556

## Sheet: Split Value Histograms
petal length (cm)	Sum Leaf Values Left	petal width (cm)	Sum Leaf Covers Left	sepal width (cm)		sepal length (cm)
2.45	67	1.55	26	2.85	3	5.95	4
4.45	4	1.65	34	2.9	8
4.75	16	1.75	31	2.95	1
4.85	27			3.05	1
4.95	35
5.05	23
5.15	15
