# Supplementary material for: The design of early warning software systems for financial crises in high-tech businesses using fusion models in the context of sustainable economic growth
Source: PeerJ Comput Sci. 2023 Apr 21;9:e1326. doi: 10.7717/peerj-cs.1326 (PMC10280455; doi:10.7717/peerj-cs.1326)
Supplement: Supplemental Information 1 [file peerj-cs-09-1326-s001.zip › ┤·┬δ/examples/simple.ipynb]

# %% [markdown]
# Xgbfir simple example
This is a small working example of Xgbfir usage from Python code.

# %% [code]
from sklearn.datasets import load_iris, load_boston
import xgboost as xgb
import xgbfir

# loading database
boston = load_boston()

# doing all the XGBoost magic
xgb_rmodel = xgb.XGBRegressor().fit(boston['data'], boston['target'])

# saving to file with proper feature names
xgbfir.saveXgbFI(xgb_rmodel, feature_names=boston.feature_names, OutputXlsxFile = 'bostonFI.xlsx')


# loading database
iris = load_iris()

# doing all the XGBoost magic
xgb_cmodel = xgb.XGBClassifier().fit(iris['data'], iris['target'])

# saving to file with proper feature names
xgbfir.saveXgbFI(xgb_cmodel, feature_names=iris.feature_names, OutputXlsxFile = 'irisFI.xlsx')


# %% [markdown]
Check working directory. There will be two new files: **bostonFI.xlsx** and **irisFI.xlsx**.
