# Supplementary material for: The design of early warning software systems for financial crises in high-tech businesses using fusion models in the context of sustainable economic growth
Source: PeerJ Comput Sci. 2023 Apr 21;9:e1326. doi: 10.7717/peerj-cs.1326 (PMC10280455; doi:10.7717/peerj-cs.1326)
Supplement: Supplemental Information 1 [file peerj-cs-09-1326-s001.zip › ┤·┬δ/tests/data/iris.dump]

booster[0]:
0:[petal_length_(cm)<2.45] yes=1,no=2,missing=1,gain=72.2968,cover=66.6667
	1:leaf=0.143541,cover=22.2222
	2:leaf=-0.0733496,cover=44.4444
booster[1]:
0:[petal_length_(cm)<2.45] yes=1,no=2,missing=1,gain=18.0742,cover=66.6667
	1:leaf=-0.0717703,cover=22.2222
	2:[petal_width_(cm)<1.75] yes=3,no=4,missing=3,gain=41.9078,cover=44.4444
		3:[petal_length_(cm)<4.95] yes=5,no=6,missing=5,gain=4.58985,cover=24
			5:leaf=0.138806,cover=21.3333
			6:leaf=-3.25116e-009,cover=2.66667
		4:[petal_length_(cm)<4.85] yes=7,no=8,missing=7,gain=0.635159,cover=20.4444
			7:leaf=-2.55448e-009,cover=1.33333
			8:leaf=-0.0712707,cover=19.1111
booster[2]:
0:[petal_width_(cm)<1.65] yes=1,no=2,missing=1,gain=59.723,cover=66.6667
	1:[petal_length_(cm)<4.95] yes=3,no=4,missing=3,gain=5.96545,cover=45.3333
		3:leaf=-0.0732998,cover=43.1111
		4:leaf=0.0724138,cover=2.22222
	2:leaf=0.134328,cover=21.3333
booster[3]:
0:[petal_length_(cm)<2.45] yes=1,no=2,missing=1,gain=60.4627,cover=66.3077
	1:leaf=0.125266,cover=23.6298
	2:leaf=-0.0706711,cover=42.6779
booster[4]:
0:[petal_length_(cm)<2.45] yes=1,no=2,missing=1,gain=15.8169,cover=66.3641
	1:leaf=-0.0690967,cover=21.3429
	2:[petal_width_(cm)<1.75] yes=3,no=4,missing=3,gain=34.7026,cover=45.0212
		3:[petal_length_(cm)<4.95] yes=5,no=6,missing=5,gain=3.49543,cover=25.3099
			5:leaf=0.121304,cover=22.6503
			6:leaf=0.000282831,cover=2.65964
		4:[petal_length_(cm)<4.85] yes=7,no=8,missing=7,gain=0.613316,cover=19.7113
			7:leaf=0.00102581,cover=1.31711
			8:leaf=-0.0687238,cover=18.3942
booster[5]:
0:[petal_width_(cm)<1.65] yes=1,no=2,missing=1,gain=49.9093,cover=66.2972
	1:[petal_length_(cm)<4.95] yes=3,no=4,missing=3,gain=5.42133,cover=43.6936
		3:leaf=-0.070615,cover=41.3957
		4:leaf=0.0670355,cover=2.29792
	2:leaf=0.117717,cover=22.6036
booster[6]:
0:[petal_length_(cm)<2.45] yes=1,no=2,missing=1,gain=51.3382,cover=65.297
	1:leaf=0.111727,cover=24.5097
	2:leaf=-0.0683022,cover=40.7873
booster[7]:
0:[petal_length_(cm)<2.45] yes=1,no=2,missing=1,gain=13.8971,cover=65.4551
	1:leaf=-0.0667035,cover=20.3967
	2:[petal_width_(cm)<1.75] yes=3,no=4,missing=3,gain=29.1666,cover=45.0585
		3:[petal_length_(cm)<4.95] yes=5,no=6,missing=5,gain=2.75288,cover=26.135
			5:leaf=0.108217,cover=23.4851
			6:leaf=0.000666456,cover=2.64991
		4:[petal_length_(cm)<4.85] yes=7,no=8,missing=7,gain=0.596299,cover=18.9235
			7:leaf=0.00207456,cover=1.30001
			8:leaf=-0.0664249,cover=17.6235
booster[8]:
0:[petal_length_(cm)<4.75] yes=1,no=2,missing=1,gain=42.331,cover=65.3356
	1:[petal_width_(cm)<1.55] yes=3,no=4,missing=3,gain=0.65102,cover=38.7932
		3:leaf=-0.0681315,cover=37.5088
		4:leaf=0.00241706,cover=1.28438
	2:[petal_width_(cm)<1.75] yes=5,no=6,missing=5,gain=2.65858,cover=26.5424
		5:[petal_length_(cm)<4.95] yes=7,no=8,missing=7,gain=0.935032,cover=4.06695
			7:leaf=-0.0385488,cover=1.22497
			8:leaf=0.0438801,cover=2.84199
		6:[petal_length_(cm)<4.85] yes=9,no=10,missing=9,gain=0.296563,cover=22.4755
			9:leaf=0.0316834,cover=1.44922
			10:leaf=0.112101,cover=21.0262
booster[9]:
0:[petal_length_(cm)<2.45] yes=1,no=2,missing=1,gain=44.0811,cover=63.7463
	1:leaf=0.101349,cover=24.9341
	2:leaf=-0.0661907,cover=38.8122
booster[10]:
0:[petal_length_(cm)<2.45] yes=1,no=2,missing=1,gain=12.2507,cover=64.045
	1:leaf=-0.064555,cover=19.4034
	2:[petal_width_(cm)<1.75] yes=3,no=4,missing=3,gain=24.7602,cover=44.6416
		3:[petal_length_(cm)<4.95] yes=5,no=6,missing=5,gain=2.27304,cover=26.5575
			5:leaf=0.098146,cover=23.905
			6:leaf=0.000558871,cover=2.65254
		4:[petal_length_(cm)<4.85] yes=7,no=8,missing=7,gain=0.552351,cover=18.0841
			7:leaf=0.00180446,cover=1.30446
			8:leaf=-0.0642639,cover=16.7796
booster[11]:
0:[petal_length_(cm)<4.75] yes=1,no=2,missing=1,gain=36.4354,cover=63.896
	1:[petal_width_(cm)<1.55] yes=3,no=4,missing=3,gain=0.637753,cover=36.939
		3:leaf=-0.0660015,cover=35.6731
		4:leaf=0.00352932,cover=1.26591
	2:[petal_width_(cm)<1.75] yes=5,no=6,missing=5,gain=2.17096,cover=26.957
		5:[petal_length_(cm)<4.95] yes=7,no=8,missing=7,gain=0.825058,cover=4.06932
			7:leaf=-0.0371018,cover=1.1823
			8:leaf=0.0406215,cover=2.88703
		6:[petal_length_(cm)<4.85] yes=9,no=10,missing=9,gain=0.219127,cover=22.8876
			9:leaf=0.0296662,cover=1.4644
			10:leaf=0.101611,cover=21.4233
booster[12]:
0:[petal_length_(cm)<2.45] yes=1,no=2,missing=1,gain=38.1799,cover=61.7632
	1:leaf=0.0931779,cover=24.9746
	2:leaf=-0.0643103,cover=36.7887
booster[13]:
0:[petal_length_(cm)<2.45] yes=1,no=2,missing=1,gain=10.8287,cover=62.2315
	1:leaf=-0.062621,cover=18.3818
	2:[petal_width_(cm)<1.75] yes=3,no=4,missing=3,gain=21.2006,cover=43.8496
		3:[petal_length_(cm)<4.95] yes=5,no=6,missing=5,gain=1.91813,cover=26.6314
			5:leaf=0.0901394,cover=23.9779
			6:leaf=0.000519086,cover=2.65349
		4:[petal_length_(cm)<4.85] yes=7,no=8,missing=7,gain=0.514465,cover=17.2182
			7:leaf=0.0015939,cover=1.30791
			8:leaf=-0.0623136,cover=15.9103
booster[14]:
0:[petal_length_(cm)<4.75] yes=1,no=2,missing=1,gain=31.5652,cover=62.0582
	1:[petal_width_(cm)<1.55] yes=3,no=4,missing=3,gain=0.628203,cover=35.0329
		3:leaf=-0.0640975,cover=33.786
		4:leaf=0.00464139,cover=1.24699
	2:[petal_width_(cm)<1.75] yes=5,no=6,missing=5,gain=1.81944,cover=27.0253
		5:[petal_length_(cm)<4.95] yes=7,no=8,missing=7,gain=0.728873,cover=4.061
			7:leaf=-0.0357087,cover=1.13851
			8:leaf=0.0376861,cover=2.9225
		6:[petal_length_(cm)<4.85] yes=9,no=10,missing=9,gain=0.172345,cover=22.9643
			9:leaf=0.0278126,cover=1.47626
			10:leaf=0.0933505,cover=21.488
booster[15]:
0:[petal_length_(cm)<2.45] yes=1,no=2,missing=1,gain=33.2977,cover=59.4476
	1:leaf=0.0866053,cover=24.699
	2:leaf=-0.0626301,cover=34.7486
booster[16]:
0:[petal_length_(cm)<2.45] yes=1,no=2,missing=1,gain=9.59385,cover=60.1065
	1:leaf=-0.0608736,cover=17.3487
	2:[petal_width_(cm)<1.75] yes=3,no=4,missing=3,gain=18.2757,cover=42.7578
		3:[petal_length_(cm)<5.05] yes=5,no=6,missing=5,gain=1.66534,cover=26.4175
			5:leaf=0.0821424,cover=24.6411
			6:leaf=-0.0119302,cover=1.77637
		4:[petal_length_(cm)<4.85] yes=7,no=8,missing=7,gain=0.481585,cover=16.3403
			7:leaf=0.00143256,cover=1.31054
			8:leaf=-0.0605468,cover=15.0297
booster[17]:
0:[petal_length_(cm)<4.75] yes=1,no=2,missing=1,gain=27.4861,cover=59.9131
	1:[petal_width_(cm)<1.55] yes=3,no=4,missing=3,gain=0.621578,cover=33.1059
		3:leaf=-0.0623908,cover=31.8781
		4:leaf=0.00574601,cover=1.22778
	2:[petal_width_(cm)<1.75] yes=5,no=6,missing=5,gain=1.55765,cover=26.8072
		5:[petal_length_(cm)<4.95] yes=7,no=8,missing=7,gain=0.644586,cover=4.0438
			7:leaf=-0.0343686,cover=1.0941
			8:leaf=0.0350266,cover=2.9497
		6:[petal_length_(cm)<4.85] yes=9,no=10,missing=9,gain=0.143763,cover=22.7634
			9:leaf=0.026103,cover=1.48525
			10:leaf=0.0867041,cover=21.2782
booster[18]:
0:[petal_length_(cm)<2.45] yes=1,no=2,missing=1,gain=29.2035,cover=56.8898
	1:leaf=0.0812249,cover=24.1698
	2:leaf=-0.0611238,cover=32.72
booster[19]:
0:[petal_length_(cm)<2.45] yes=1,no=2,missing=1,gain=8.51152,cover=57.7754
	1:leaf=-0.0592878,cover=16.3183
	2:[petal_width_(cm)<1.75] yes=3,no=4,missing=3,gain=15.822,cover=41.4571
		3:[petal_length_(cm)<4.95] yes=5,no=6,missing=5,gain=1.47989,cover=25.9943
			5:leaf=0.0783049,cover=23.3258
			6:leaf=-0.000104263,cover=2.6685
		4:[petal_length_(cm)<4.85] yes=7,no=8,missing=7,gain=0.452835,cover=15.4627
			7:leaf=0.00131172,cover=1.3125
			8:leaf=-0.058939,cover=14.1502
booster[20]:
0:[petal_length_(cm)<4.75] yes=1,no=2,missing=1,gain=24.0624,cover=57.5499
	1:[petal_width_(cm)<1.55] yes=3,no=4,missing=3,gain=0.616689,cover=31.1941
		3:leaf=-0.0608629,cover=29.9851
		4:leaf=0.00680535,cover=1.20902
	2:[petal_width_(cm)<1.75] yes=5,no=6,missing=5,gain=1.33712,cover=26.3558
		5:[petal_length_(cm)<4.95] yes=7,no=8,missing=7,gain=0.578398,cover=4.01702
			7:leaf=-0.0330981,cover=1.05016
			8:leaf=0.0330648,cover=2.96685
		6:[petal_length_(cm)<4.85] yes=9,no=10,missing=9,gain=0.126387,cover=22.3388
			9:leaf=0.024521,cover=1.49178
			10:leaf=0.0812609,cover=20.847
booster[21]:
0:[petal_length_(cm)<2.45] yes=1,no=2,missing=1,gain=25.7314,cover=54.1669
	1:leaf=0.0767542,cover=23.443
	2:leaf=-0.0597675,cover=30.7239
booster[22]:
0:[petal_length_(cm)<2.45] yes=1,no=2,missing=1,gain=7.56846,cover=55.2671
	1:leaf=-0.0578416,cover=15.3027
	2:[petal_width_(cm)<1.75] yes=3,no=4,missing=3,gain=13.7714,cover=39.9644
		3:[petal_length_(cm)<5.05] yes=5,no=6,missing=5,gain=1.32308,cover=25.3683
			5:leaf=0.0723641,cover=23.6018
			6:leaf=-0.0114456,cover=1.76651
		4:[petal_length_(cm)<4.85] yes=7,no=8,missing=7,gain=0.42749,cover=14.5961
			7:leaf=0.00122408,cover=1.31392
			8:leaf=-0.0574687,cover=13.2822
booster[23]:
0:[petal_length_(cm)<4.75] yes=1,no=2,missing=1,gain=21.1074,cover=55.0274
	1:[petal_width_(cm)<1.55] yes=3,no=4,missing=3,gain=0.61413,cover=29.3007
		3:leaf=-0.0594768,cover=28.111
		4:leaf=0.00787952,cover=1.18971
	2:[petal_width_(cm)<1.75] yes=5,no=6,missing=5,gain=1.18254,cover=25.7267
		5:[petal_length_(cm)<4.95] yes=7,no=8,missing=7,gain=0.512394,cover=3.98783
			7:leaf=-0.0318585,cover=1.00581
			8:leaf=0.0308163,cover=2.98202
		6:[petal_length_(cm)<4.85] yes=9,no=10,missing=9,gain=0.116104,cover=21.7389
			9:leaf=0.023053,cover=1.4962
			10:leaf=0.0767356,cover=20.2427
booster[24]:
0:[petal_length_(cm)<2.45] yes=1,no=2,missing=1,gain=22.7618,cover=51.3488
	1:leaf=0.0729912,cover=22.568
	2:leaf=-0.0585423,cover=28.7808
booster[25]:
0:[petal_length_(cm)<2.45] yes=1,no=2,missing=1,gain=6.73552,cover=52.6872
	1:leaf=-0.0565156,cover=14.3116
	2:[petal_width_(cm)<1.75] yes=3,no=4,missing=3,gain=12.015,cover=38.3756
		3:[petal_length_(cm)<4.95] yes=5,no=6,missing=5,gain=1.19339,cover=24.6266
			5:leaf=0.0699424,cover=21.9516
			6:leaf=-0.000462967,cover=2.67502
		4:[petal_length_(cm)<4.85] yes=7,no=8,missing=7,gain=0.40495,cover=13.749
			7:leaf=0.0011635,cover=1.31489
			8:leaf=-0.0561164,cover=12.4341
booster[26]:
0:[petal_length_(cm)<4.75] yes=1,no=2,missing=1,gain=18.5896,cover=52.4214
	1:[petal_width_(cm)<1.55] yes=3,no=4,missing=3,gain=0.612355,cover=27.4627
		3:leaf=-0.0582265,cover=26.2916
		4:leaf=0.00889957,cover=1.17114
	2:[petal_width_(cm)<1.75] yes=5,no=6,missing=5,gain=1.04211,cover=24.9587
		5:[petal_length_(cm)<5.05] yes=7,no=8,missing=7,gain=0.42727,cover=3.95233
			7:leaf=-0.0178648,cover=1.95639
			8:leaf=0.0363884,cover=1.99593
		6:[petal_length_(cm)<4.85] yes=9,no=10,missing=9,gain=0.1104,cover=21.0063
			9:leaf=0.0216873,cover=1.49883
			10:leaf=0.072924,cover=19.5075
booster[27]:
0:[petal_length_(cm)<2.45] yes=1,no=2,missing=1,gain=20.2039,cover=48.4934
	1:leaf=0.0697874,cover=21.5871
	2:leaf=-0.0574322,cover=26.9063
booster[28]:
0:[petal_length_(cm)<2.45] yes=1,no=2,missing=1,gain=6.00237,cover=50.0537
	1:leaf=-0.0552923,cover=13.3528
	2:[petal_width_(cm)<1.75] yes=3,no=4,missing=3,gain=10.516,cover=36.7009
		3:[petal_length_(cm)<4.95] yes=5,no=6,missing=5,gain=1.08451,cover=23.7727
			5:leaf=0.0666063,cover=21.0965
			6:leaf=-0.000581426,cover=2.6762
		4:[petal_length_(cm)<4.85] yes=7,no=8,missing=7,gain=0.384719,cover=12.9282
			7:leaf=0.00112483,cover=1.31552
			8:leaf=-0.0548652,cover=11.6127
booster[29]:
0:[petal_length_(cm)<4.75] yes=1,no=2,missing=1,gain=16.3948,cover=49.774
	1:[petal_width_(cm)<1.55] yes=3,no=4,missing=3,gain=0.612119,cover=25.6755
		3:leaf=-0.057082,cover=24.5233
		4:leaf=0.00992801,cover=1.15222
	2:[petal_width_(cm)<1.75] yes=5,no=6,missing=5,gain=0.934855,cover=24.0985
		5:[petal_length_(cm)<5.05] yes=7,no=8,missing=7,gain=0.382947,cover=3.92039
			7:leaf=-0.0171088,cover=1.9209
			8:leaf=0.034403,cover=1.99949
		6:[petal_length_(cm)<4.85] yes=9,no=10,missing=9,gain=0.107691,cover=20.1781
			9:leaf=0.020414,cover=1.49993
			10:leaf=0.0696759,cover=18.6782
booster[30]:
0:[petal_length_(cm)<2.45] yes=1,no=2,missing=1,gain=17.9853,cover=45.6433
	1:leaf=0.0670315,cover=20.536
	2:leaf=-0.0564199,cover=25.1073
booster[31]:
0:[petal_length_(cm)<2.45] yes=1,no=2,missing=1,gain=5.35462,cover=47.4222
	1:leaf=-0.0541567,cover=12.4321
	2:[petal_width_(cm)<1.75] yes=3,no=4,missing=3,gain=9.22473,cover=34.9901
		3:[petal_length_(cm)<4.95] yes=5,no=6,missing=5,gain=0.991696,cover=22.8511
			5:leaf=0.0636864,cover=20.1749
			6:leaf=-0.000670485,cover=2.67627
		4:[petal_length_(cm)<4.85] yes=7,no=8,missing=7,gain=0.366383,cover=12.139
			7:leaf=0.00110371,cover=1.31586
			8:leaf=-0.0536998,cover=10.8231
booster[32]:
0:[petal_length_(cm)<4.75] yes=1,no=2,missing=1,gain=14.484,cover=47.1307
	1:[petal_width_(cm)<1.55] yes=3,no=4,missing=3,gain=0.612558,cover=23.9595
		3:leaf=-0.0560346,cover=22.8258
		4:leaf=0.0109294,cover=1.13364
	2:[petal_width_(cm)<1.75] yes=5,no=6,missing=5,gain=0.845919,cover=23.1712
		5:[petal_length_(cm)<5.05] yes=7,no=8,missing=7,gain=0.343395,cover=3.88582
			7:leaf=-0.0163762,cover=1.88609
			8:leaf=0.0325588,cover=1.99973
		6:[petal_length_(cm)<4.85] yes=9,no=10,missing=9,gain=0.106942,cover=19.2854
			9:leaf=0.0192246,cover=1.49975
			10:leaf=0.0668789,cover=17.7857
booster[33]:
0:[petal_length_(cm)<2.45] yes=1,no=2,missing=1,gain=16.0506,cover=42.8359
	1:leaf=0.0646383,cover=19.4446
	2:leaf=-0.0554919,cover=23.3913
booster[34]:
0:[petal_length_(cm)<2.45] yes=1,no=2,missing=1,gain=4.78104,cover=44.8273
	1:leaf=-0.053095,cover=11.5536
	2:[petal_width_(cm)<1.65] yes=3,no=4,missing=3,gain=8.11408,cover=33.2737
		3:[petal_length_(cm)<4.95] yes=5,no=6,missing=5,gain=1.75136,cover=20.9411
			5:leaf=0.0655918,cover=18.7298
			6:leaf=-0.0205838,cover=2.21129
		4:[petal_length_(cm)<5.05] yes=7,no=8,missing=7,gain=0.275233,cover=12.3327
			7:leaf=-0.0137195,cover=3.43445
			8:leaf=-0.051989,cover=8.89822
booster[35]:
0:[petal_length_(cm)<4.75] yes=1,no=2,missing=1,gain=12.8134,cover=44.5258
	1:[petal_width_(cm)<1.55] yes=3,no=4,missing=3,gain=0.613415,cover=22.3223
		3:leaf=-0.0550708,cover=21.2068
		4:leaf=0.0119015,cover=1.11549
	2:[petal_width_(cm)<1.75] yes=5,no=6,missing=5,gain=0.771017,cover=22.2035
		5:[petal_width_(cm)<1.55] yes=7,no=8,missing=7,gain=0.353979,cover=3.84923
			7:leaf=0.0296387,cover=2.35163
			8:leaf=-0.0206562,cover=1.49761
		6:[petal_length_(cm)<4.85] yes=9,no=10,missing=9,gain=0.107465,cover=18.3543
			9:leaf=0.0181117,cover=1.4985
			10:leaf=0.0644468,cover=16.8558
booster[36]:
0:[petal_length_(cm)<2.45] yes=1,no=2,missing=1,gain=14.3517,cover=40.088
	1:leaf=0.0625412,cover=18.3369
	2:leaf=-0.0546344,cover=21.7511
booster[37]:
0:[petal_length_(cm)<2.45] yes=1,no=2,missing=1,gain=4.26991,cover=42.3006
	1:leaf=-0.0520954,cover=10.7202
	2:[petal_width_(cm)<1.65] yes=3,no=4,missing=3,gain=7.1608,cover=31.5805
		3:[petal_length_(cm)<4.95] yes=5,no=6,missing=5,gain=1.63597,cover=19.9323
			5:leaf=0.0634745,cover=17.7313
			6:leaf=-0.0201416,cover=2.201
		4:[petal_length_(cm)<5.05] yes=7,no=8,missing=7,gain=0.268026,cover=11.6482
			7:leaf=-0.0129124,cover=3.37892
			8:leaf=-0.0509339,cover=8.26924
booster[38]:
0:[petal_length_(cm)<4.75] yes=1,no=2,missing=1,gain=11.3268,cover=42.0162
	1:[petal_width_(cm)<1.55] yes=3,no=4,missing=3,gain=0.601165,cover=20.7518
		3:leaf=-0.0541628,cover=19.6448
		4:leaf=0.0122116,cover=1.10707
	2:[petal_width_(cm)<1.75] yes=5,no=6,missing=5,gain=0.731187,cover=21.2643
		5:[petal_width_(cm)<1.55] yes=7,no=8,missing=7,gain=0.344043,cover=3.83806
			7:leaf=0.0285919,cover=2.3408
			8:leaf=-0.0209438,cover=1.49725
		6:[petal_length_(cm)<4.85] yes=9,no=10,missing=9,gain=0.115412,cover=17.4263
			9:leaf=0.0167715,cover=1.49558
			10:leaf=0.0623573,cover=15.9307
booster[39]:
0:[petal_length_(cm)<2.45] yes=1,no=2,missing=1,gain=12.858,cover=37.4344
	1:leaf=0.0606879,cover=17.2326
	2:leaf=-0.053841,cover=20.2018
booster[40]:
0:[petal_length_(cm)<2.45] yes=1,no=2,missing=1,gain=3.81638,cover=39.8544
	1:leaf=-0.0511472,cover=9.93333
	2:[petal_width_(cm)<1.75] yes=3,no=4,missing=3,gain=6.3302,cover=29.9211
		3:[petal_length_(cm)<5.05] yes=5,no=6,missing=5,gain=0.76457,cover=19.8736
			5:leaf=0.0553054,cover=18.1507
			6:leaf=-0.00941319,cover=1.7229
		4:[sepal_length_(cm)<5.95] yes=7,no=8,missing=7,gain=0.3676,cover=10.0475
			7:leaf=-0.000681873,cover=1.67016
			8:leaf=-0.0520168,cover=8.3773
booster[41]:
0:[petal_length_(cm)<4.75] yes=1,no=2,missing=1,gain=10.0191,cover=39.5906
	1:[petal_width_(cm)<1.55] yes=3,no=4,missing=3,gain=0.589614,cover=19.2685
		3:leaf=-0.0533165,cover=18.1699
		4:leaf=0.0125125,cover=1.09851
	2:[petal_width_(cm)<1.75] yes=5,no=6,missing=5,gain=0.695825,cover=20.3221
		5:[petal_width_(cm)<1.55] yes=7,no=8,missing=7,gain=0.334466,cover=3.82364
			7:leaf=0.0276195,cover=2.3268
			8:leaf=-0.0211946,cover=1.49685
		6:[sepal_length_(cm)<5.95] yes=9,no=10,missing=9,gain=0.13315,cover=16.4985
			9:leaf=0.0228452,cover=2.60099
			10:leaf=0.0620851,cover=13.8975
booster[42]:
0:[petal_length_(cm)<2.45] yes=1,no=2,missing=1,gain=11.5508,cover=34.9233
	1:leaf=0.0590362,cover=16.1467
	2:leaf=-0.0531118,cover=18.7766
booster[43]:
0:[petal_length_(cm)<2.45] yes=1,no=2,missing=1,gain=3.41289,cover=37.5807
	1:leaf=-0.0502411,cover=9.19367
	2:[petal_width_(cm)<1.65] yes=3,no=4,missing=3,gain=5.61937,cover=28.3871
		3:[petal_length_(cm)<4.95] yes=5,no=6,missing=5,gain=1.48523,cover=17.9929
			5:leaf=0.0600483,cover=15.7982
			6:leaf=-0.0200082,cover=2.19465
		4:[petal_length_(cm)<5.05] yes=7,no=8,missing=7,gain=0.252875,cover=10.3942
			7:leaf=-0.0114078,cover=3.24668
			8:leaf=-0.0490179,cover=7.1475
booster[44]:
0:[petal_length_(cm)<4.75] yes=1,no=2,missing=1,gain=8.88716,cover=37.3199
	1:[petal_width_(cm)<1.55] yes=3,no=4,missing=3,gain=0.590547,cover=17.9007
		3:leaf=-0.0525425,cover=16.8181
		4:leaf=0.0133624,cover=1.08264
	2:[petal_width_(cm)<1.75] yes=5,no=6,missing=5,gain=0.636753,cover=19.4192
		5:[petal_width_(cm)<1.55] yes=7,no=8,missing=7,gain=0.321669,cover=3.80874
			7:leaf=0.0271366,cover=2.3132
			8:leaf=-0.0207826,cover=1.49554
		6:[petal_length_(cm)<4.85] yes=9,no=10,missing=9,gain=0.159052,cover=15.6104
			9:leaf=0.0129135,cover=1.47794
			10:leaf=0.0589194,cover=14.1325
booster[45]:
0:[petal_length_(cm)<2.45] yes=1,no=2,missing=1,gain=10.3828,cover=32.4986
	1:leaf=0.0575519,cover=15.0908
	2:leaf=-0.052417,cover=17.4078
booster[46]:
0:[petal_length_(cm)<2.45] yes=1,no=2,missing=1,gain=3.05404,cover=35.3349
	1:leaf=-0.0493687,cover=8.50101
	2:[petal_width_(cm)<1.65] yes=3,no=4,missing=3,gain=4.97717,cover=26.8339
		3:[petal_length_(cm)<4.95] yes=5,no=6,missing=5,gain=1.39844,cover=17.0147
			5:leaf=0.0585597,cover=14.8319
			6:leaf=-0.0195494,cover=2.18284
		4:[petal_length_(cm)<5.05] yes=7,no=8,missing=7,gain=0.245703,cover=9.81917
			7:leaf=-0.0107085,cover=3.19851
			8:leaf=-0.0480771,cover=6.62066
booster[47]:
0:[petal_length_(cm)<4.75] yes=1,no=2,missing=1,gain=7.86439,cover=35.0986
	1:[petal_width_(cm)<1.55] yes=3,no=4,missing=3,gain=0.579807,cover=16.592
		3:leaf=-0.0517903,cover=15.5177
		4:leaf=0.0136407,cover=1.07436
	2:[petal_width_(cm)<1.75] yes=5,no=6,missing=5,gain=0.60897,cover=18.5066
		5:[petal_width_(cm)<1.55] yes=7,no=8,missing=7,gain=0.312855,cover=3.78991
			7:leaf=0.0262675,cover=2.29483
			8:leaf=-0.0209881,cover=1.49509
		6:[petal_length_(cm)<4.85] yes=9,no=10,missing=9,gain=0.1641,cover=14.7166
			9:leaf=0.0118483,cover=1.47091
			10:leaf=0.0574227,cover=13.2457
booster[48]:
0:[petal_length_(cm)<2.45] yes=1,no=2,missing=1,gain=9.34624,cover=30.2022
	1:leaf=0.0562071,cover=14.0735
	2:leaf=-0.051761,cover=16.1287
booster[49]:
0:[petal_length_(cm)<2.45] yes=1,no=2,missing=1,gain=2.73434,cover=33.2032
	1:leaf=-0.0485226,cover=7.8545
	2:[petal_width_(cm)<1.65] yes=3,no=4,missing=3,gain=4.41198,cover=25.3487
		3:[petal_length_(cm)<4.95] yes=5,no=6,missing=5,gain=1.31944,cover=16.0677
			5:leaf=0.0572185,cover=13.897
			6:leaf=-0.0191014,cover=2.17075
		4:[petal_length_(cm)<5.05] yes=7,no=8,missing=7,gain=0.23843,cover=9.28098
			7:leaf=-0.0100414,cover=3.15269
			8:leaf=-0.0471604,cover=6.12829
booster[50]:
0:[petal_length_(cm)<4.75] yes=1,no=2,missing=1,gain=6.95938,cover=32.992
	1:[petal_width_(cm)<1.55] yes=3,no=4,missing=3,gain=0.56929,cover=15.3701
		3:leaf=-0.0510736,cover=14.3041
		4:leaf=0.0139081,cover=1.06603
	2:[petal_width_(cm)<1.75] yes=5,no=6,missing=5,gain=0.582912,cover=17.6218
		5:[petal_width_(cm)<1.55] yes=7,no=8,missing=7,gain=0.30431,cover=3.76872
			7:leaf=0.0254563,cover=2.27411
			8:leaf=-0.0211622,cover=1.49461
		6:[sepal_length_(cm)<5.95] yes=9,no=10,missing=9,gain=0.18295,cover=13.8531
			9:leaf=0.0165885,cover=2.3047
			10:leaf=0.0575835,cover=11.5484
booster[51]:
0:[petal_length_(cm)<2.45] yes=1,no=2,missing=1,gain=8.42689,cover=28.0472
	1:leaf=0.0549786,cover=13.1009
	2:leaf=-0.0511389,cover=14.9462
booster[52]:
0:[petal_length_(cm)<2.45] yes=1,no=2,missing=1,gain=2.44981,cover=31.1985
	1:leaf=-0.0476964,cover=7.25283
	2:[petal_width_(cm)<1.65] yes=3,no=4,missing=3,gain=3.91006,cover=23.9457
		3:[petal_length_(cm)<4.95] yes=5,no=6,missing=5,gain=1.24707,cover=15.1581
			5:leaf=0.0560006,cover=12.9997
			6:leaf=-0.018665,cover=2.15842
		4:[petal_length_(cm)<5.05] yes=7,no=8,missing=7,gain=0.236689,cover=8.78763
			7:leaf=-0.00915558,cover=3.10486
			8:leaf=-0.0462917,cover=5.68276
booster[53]:
0:[petal_length_(cm)<4.75] yes=1,no=2,missing=1,gain=6.15532,cover=31.0283
	1:[petal_width_(cm)<1.55] yes=3,no=4,missing=3,gain=0.558885,cover=14.2327
		3:leaf=-0.0503855,cover=13.175
		4:leaf=0.0141643,cover=1.05768
	2:[petal_width_(cm)<1.75] yes=5,no=6,missing=5,gain=0.556511,cover=16.7956
		5:[petal_width_(cm)<1.55] yes=7,no=8,missing=7,gain=0.296012,cover=3.74545
			7:leaf=0.024698,cover=2.25133
			8:leaf=-0.0213067,cover=1.49412
		6:[sepal_length_(cm)<5.95] yes=9,no=10,missing=9,gain=0.19116,cover=13.0502
			9:leaf=0.0150425,cover=2.23539
			10:leaf=0.0562851,cover=10.8148
booster[54]:
0:[petal_length_(cm)<2.45] yes=1,no=2,missing=1,gain=7.60732,cover=26.0238
	1:leaf=0.0538469,cover=12.177
	2:leaf=-0.0505435,cover=13.8468
booster[55]:
0:[petal_length_(cm)<2.45] yes=1,no=2,missing=1,gain=2.19596,cover=29.3122
	1:leaf=-0.0468844,cover=6.69435
	2:[petal_width_(cm)<1.65] yes=3,no=4,missing=3,gain=3.46656,cover=22.6178
		3:[petal_length_(cm)<4.95] yes=5,no=6,missing=5,gain=1.18037,cover=14.2901
			5:leaf=0.0548864,cover=12.1442
			6:leaf=-0.0182408,cover=2.14588
		4:[petal_length_(cm)<5.05] yes=7,no=8,missing=7,gain=0.234375,cover=8.32779
			7:leaf=-0.00830514,cover=3.05882
			8:leaf=-0.0454385,cover=5.26897
booster[56]:
0:[petal_width_(cm)<1.65] yes=1,no=2,missing=1,gain=5.45377,cover=29.1812
	1:[petal_length_(cm)<4.95] yes=3,no=4,missing=3,gain=1.87061,cover=15.9547
		3:leaf=-0.0507124,cover=13.5143
		4:leaf=0.0340142,cover=2.44042
	2:[petal_length_(cm)<5.05] yes=5,no=6,missing=5,gain=0.0373823,cover=13.2265
		5:[sepal_width_(cm)<2.9] yes=7,no=8,missing=7,gain=0.766998,cover=3.7658
			7:leaf=0.0567095,cover=2.04313
			8:leaf=-0.0188535,cover=1.72268
		6:leaf=0.0529513,cover=9.46071
booster[57]:
0:[petal_length_(cm)<2.45] yes=1,no=2,missing=1,gain=6.86903,cover=24.1156
	1:leaf=0.0527908,cover=11.3001
	2:leaf=-0.0499561,cover=12.8155
booster[58]:
0:[petal_length_(cm)<2.45] yes=1,no=2,missing=1,gain=1.96439,cover=27.4785
	1:leaf=-0.0460822,cover=6.17749
	2:[petal_width_(cm)<1.65] yes=3,no=4,missing=3,gain=3.07395,cover=21.301
		3:[petal_length_(cm)<4.95] yes=5,no=6,missing=5,gain=1.08118,cover=13.3959
			5:leaf=0.0537161,cover=11.2804
			6:leaf=-0.0171232,cover=2.11546
		4:[petal_length_(cm)<5.05] yes=7,no=8,missing=7,gain=0.228861,cover=7.90514
			7:leaf=-0.00764144,cover=3.03025
			8:leaf=-0.0445676,cover=4.87489
booster[59]:
0:[petal_width_(cm)<1.65] yes=1,no=2,missing=1,gain=4.845,cover=27.3666
	1:[petal_length_(cm)<4.95] yes=3,no=4,missing=3,gain=1.71866,cover=14.8648
		3:leaf=-0.0500393,cover=12.4459
		4:leaf=0.0320586,cover=2.41892
	2:[petal_length_(cm)<5.05] yes=5,no=6,missing=5,gain=0.0479337,cover=12.5018
		5:[sepal_width_(cm)<2.9] yes=7,no=8,missing=7,gain=0.73382,cover=3.70408
			7:leaf=0.0552086,cover=1.98294
			8:leaf=-0.0189039,cover=1.72114
		6:leaf=0.0518365,cover=8.79768
booster[60]:
0:[petal_length_(cm)<2.45] yes=1,no=2,missing=1,gain=6.20873,cover=22.3356
	1:leaf=0.0518019,cover=10.4758
	2:leaf=-0.0493849,cover=11.8598
booster[61]:
0:[petal_length_(cm)<2.45] yes=1,no=2,missing=1,gain=1.75786,cover=25.7625
	1:leaf=-0.0452848,cover=5.6997
	2:[petal_width_(cm)<1.65] yes=3,no=4,missing=3,gain=2.72713,cover=20.0628
		3:[petal_length_(cm)<4.95] yes=5,no=6,missing=5,gain=0.991346,cover=12.5495
			5:leaf=0.0526253,cover=10.4639
			6:leaf=-0.0160571,cover=2.08565
		4:[petal_length_(cm)<5.05] yes=7,no=8,missing=7,gain=0.222772,cover=7.51323
			7:leaf=-0.00701651,cover=3.00306
			8:leaf=-0.0437022,cover=4.51017
booster[62]:
0:[petal_width_(cm)<1.65] yes=1,no=2,missing=1,gain=4.30576,cover=25.6694
	1:[petal_length_(cm)<4.95] yes=3,no=4,missing=3,gain=1.57951,cover=13.8519
		3:leaf=-0.0493842,cover=11.4571
		4:leaf=0.0302339,cover=2.39476
	2:[petal_length_(cm)<5.05] yes=5,no=6,missing=5,gain=0.0571672,cover=11.8175
		5:[sepal_width_(cm)<2.9] yes=7,no=8,missing=7,gain=0.702197,cover=3.64421
			7:leaf=0.0537871,cover=1.92423
			8:leaf=-0.0189186,cover=1.71998
		6:leaf=0.0507867,cover=8.17329
booster[63]:
0:[petal_length_(cm)<2.45] yes=1,no=2,missing=1,gain=5.61728,cover=20.6797
	1:leaf=0.0508683,cover=9.70395
	2:leaf=-0.0488261,cover=10.9758
booster[64]:
0:[petal_length_(cm)<2.45] yes=1,no=2,missing=1,gain=1.57358,cover=24.1614
	1:leaf=-0.0444888,cover=5.25881
	2:[petal_width_(cm)<1.65] yes=3,no=4,missing=3,gain=2.4205,cover=18.9026
		3:[petal_length_(cm)<4.95] yes=5,no=6,missing=5,gain=0.909783,cover=11.7522
			5:leaf=0.0516001,cover=9.6956
			6:leaf=-0.015041,cover=2.05659
		4:[sepal_width_(cm)<2.95] yes=7,no=8,missing=7,gain=0.221439,cover=7.15036
			7:leaf=-0.0484891,cover=2.82701
			8:leaf=-0.0115758,cover=4.32335
booster[65]:
0:[petal_width_(cm)<1.65] yes=1,no=2,missing=1,gain=3.82774,cover=24.0865
	1:[petal_length_(cm)<4.95] yes=3,no=4,missing=3,gain=1.45196,cover=12.9125
		3:leaf=-0.048742,cover=10.5439
		4:leaf=0.0285267,cover=2.36858
	2:[petal_length_(cm)<5.05] yes=5,no=6,missing=5,gain=0.0651247,cover=11.174
		5:[sepal_width_(cm)<2.9] yes=7,no=8,missing=7,gain=0.67201,cover=3.58636
			7:leaf=0.0524373,cover=1.8672
			8:leaf=-0.0189001,cover=1.71916
		6:leaf=0.0497902,cover=7.58767
booster[66]:
0:[petal_length_(cm)<2.45] yes=1,no=2,missing=1,gain=5.08757,cover=19.1453
	1:leaf=0.0499797,cover=8.98379
	2:leaf=-0.0482786,cover=10.1615
booster[67]:
0:[petal_length_(cm)<2.45] yes=1,no=2,missing=1,gain=1.40744,cover=22.7095
	1:leaf=-0.0436912,cover=4.8526
	2:[petal_length_(cm)<5.15] yes=3,no=4,missing=3,gain=2.17338,cover=17.8569
		3:[petal_width_(cm)<1.65] yes=5,no=6,missing=5,gain=1.01446,cover=13.8019
			5:leaf=0.0461762,cover=10.2087
			6:leaf=-0.0120804,cover=3.59325
		4:leaf=-0.0449843,cover=4.05503
booster[68]:
0:[petal_width_(cm)<1.65] yes=1,no=2,missing=1,gain=3.40139,cover=22.6512
	1:[petal_length_(cm)<4.95] yes=3,no=4,missing=3,gain=1.33493,cover=12.0429
		3:leaf=-0.0481084,cover=9.70192
		4:leaf=0.0269261,cover=2.34095
	2:[petal_length_(cm)<5.05] yes=5,no=6,missing=5,gain=0.0839306,cover=10.6083
		5:[sepal_width_(cm)<2.9] yes=7,no=8,missing=7,gain=0.632993,cover=3.51087
			7:leaf=0.0505132,cover=1.79339
			8:leaf=-0.0189809,cover=1.71748
		6:leaf=0.0489367,cover=7.09743
booster[69]:
0:[petal_length_(cm)<2.45] yes=1,no=2,missing=1,gain=4.61426,cover=17.7338
	1:leaf=0.0491274,cover=8.31384
	2:leaf=-0.0477402,cover=9.42001
booster[70]:
0:[petal_length_(cm)<2.45] yes=1,no=2,missing=1,gain=1.25982,cover=21.3725
	1:leaf=-0.0428897,cover=4.47883
	2:[petal_length_(cm)<5.15] yes=3,no=4,missing=3,gain=1.95225,cover=16.8936
		3:[petal_width_(cm)<1.65] yes=5,no=6,missing=5,gain=0.913534,cover=13.1113
			5:leaf=0.0448905,cover=9.58038
			6:leaf=-0.0111961,cover=3.53088
		4:leaf=-0.0441209,cover=3.78237
booster[71]:
0:[petal_width_(cm)<1.65] yes=1,no=2,missing=1,gain=3.01069,cover=21.3103
	1:[petal_length_(cm)<4.95] yes=3,no=4,missing=3,gain=1.25392,cover=11.2661
		3:leaf=-0.0474957,cover=8.94426
		4:leaf=0.0260108,cover=2.32189
	2:[petal_length_(cm)<5.05] yes=5,no=6,missing=5,gain=0.0921412,cover=10.0442
		5:[sepal_width_(cm)<2.9] yes=7,no=8,missing=7,gain=0.607005,cover=3.45307
			7:leaf=0.049209,cover=1.73719
			8:leaf=-0.0190582,cover=1.71588
		6:leaf=0.0480319,cover=6.59111
booster[72]:
0:[petal_length_(cm)<2.45] yes=1,no=2,missing=1,gain=4.1888,cover=16.4292
	1:leaf=0.0483039,cover=7.69214
	2:leaf=-0.0472056,cover=8.73701
booster[73]:
0:[petal_length_(cm)<2.45] yes=1,no=2,missing=1,gain=1.12791,cover=20.1342
	1:leaf=-0.0420824,cover=4.13532
	2:[petal_length_(cm)<5.15] yes=3,no=4,missing=3,gain=1.75462,cover=15.9989
		3:[petal_width_(cm)<1.65] yes=5,no=6,missing=5,gain=0.82255,cover=12.4689
			5:leaf=0.0436216,cover=8.99662
			6:leaf=-0.0103625,cover=3.47228
		4:leaf=-0.0432607,cover=3.52999
booster[74]:
0:[petal_width_(cm)<1.65] yes=1,no=2,missing=1,gain=2.66402,cover=20.0683
	1:[petal_length_(cm)<4.95] yes=3,no=4,missing=3,gain=1.17854,cover=10.5502
		3:leaf=-0.0468855,cover=8.24814
		4:leaf=0.0251684,cover=2.30204
	2:[petal_length_(cm)<5.05] yes=5,no=6,missing=5,gain=0.0989531,cover=9.51817
		5:[sepal_width_(cm)<2.9] yes=7,no=8,missing=7,gain=0.582014,cover=3.39771
			7:leaf=0.0479666,cover=1.68305
			8:leaf=-0.0190975,cover=1.71466
		6:leaf=0.0471562,cover=6.12045
booster[75]:
0:[petal_length_(cm)<2.45] yes=1,no=2,missing=1,gain=3.80595,cover=15.2249
	1:leaf=0.0475026,cover=7.11646
	2:leaf=-0.0466726,cover=8.1084
booster[76]:
0:[petal_length_(cm)<2.45] yes=1,no=2,missing=1,gain=1.01002,cover=18.9892
	1:leaf=-0.0412681,cover=3.81992
	2:[petal_length_(cm)<5.15] yes=3,no=4,missing=3,gain=1.5779,cover=15.1693
		3:[petal_width_(cm)<1.65] yes=5,no=6,missing=5,gain=0.740445,cover=11.8728
			5:leaf=0.0423648,cover=8.45556
			6:leaf=-0.00957842,cover=3.41719
		4:leaf=-0.0424029,cover=3.29653
booster[77]:
0:[petal_width_(cm)<1.65] yes=1,no=2,missing=1,gain=2.35644,cover=18.9195
	1:[petal_length_(cm)<4.95] yes=3,no=4,missing=3,gain=1.10827,cover=9.89086
		3:leaf=-0.0462752,cover=7.60927
		4:leaf=0.0243926,cover=2.28158
	2:[petal_length_(cm)<5.05] yes=5,no=6,missing=5,gain=0.10444,cover=9.02868
		5:[sepal_width_(cm)<2.9] yes=7,no=8,missing=7,gain=0.55798,cover=3.34481
			7:leaf=0.0467812,cover=1.631
			8:leaf=-0.0191012,cover=1.71381
		6:leaf=0.0463035,cover=5.68388
booster[78]:
0:[petal_length_(cm)<2.45] yes=1,no=2,missing=1,gain=3.46112,cover=14.1146
	1:leaf=0.0467183,cover=6.58441
	2:leaf=-0.0461392,cover=7.53022
booster[79]:
0:[petal_length_(cm)<2.45] yes=1,no=2,missing=1,gain=0.904661,cover=17.9318
	1:leaf=-0.0404462,cover=3.53057
	2:[petal_length_(cm)<5.15] yes=3,no=4,missing=3,gain=1.4198,cover=14.4012
		3:[petal_width_(cm)<1.65] yes=5,no=6,missing=5,gain=0.666304,cover=11.3205
			5:leaf=0.0411166,cover=7.95511
			6:leaf=-0.00884286,cover=3.36538
		4:leaf=-0.0415471,cover=3.08069
booster[80]:
0:[petal_length_(cm)<4.85] yes=1,no=2,missing=1,gain=2.09365,cover=17.8581
	1:[petal_width_(cm)<1.65] yes=3,no=4,missing=3,gain=0.813928,cover=8.55849
		3:leaf=-0.0453295,cover=6.72798
		4:leaf=0.0205275,cover=1.83051
	2:[petal_width_(cm)<1.75] yes=5,no=6,missing=5,gain=0.379979,cover=9.29965
		5:[petal_width_(cm)<1.55] yes=7,no=8,missing=7,gain=0.483001,cover=3.05385
			7:leaf=0.0327069,cover=1.62074
			8:leaf=-0.0292314,cover=1.43311
		6:leaf=0.0469293,cover=6.2458
booster[81]:
0:[petal_length_(cm)<2.45] yes=1,no=2,missing=1,gain=3.14926,cover=13.0876
	1:leaf=0.0459476,cover=6.09434
	2:leaf=-0.0455994,cover=6.99326
booster[82]:
0:[petal_length_(cm)<2.45] yes=1,no=2,missing=1,gain=0.812162,cover=16.9666
	1:leaf=-0.0396162,cover=3.26526
	2:[petal_length_(cm)<5.15] yes=3,no=4,missing=3,gain=1.28773,cover=13.7013
		3:[petal_width_(cm)<1.65] yes=5,no=6,missing=5,gain=0.591071,cover=10.8158
			5:leaf=0.0398224,cover=7.51488
			6:leaf=-0.00796067,cover=3.3009
		4:leaf=-0.0408013,cover=2.88553
booster[83]:
0:[petal_length_(cm)<4.85] yes=1,no=2,missing=1,gain=1.86982,cover=16.8847
	1:[petal_width_(cm)<1.65] yes=3,no=4,missing=3,gain=0.754943,cover=8.0303
		3:leaf=-0.0447051,cover=6.21344
		4:leaf=0.0194596,cover=1.81686
	2:[petal_width_(cm)<1.75] yes=5,no=6,missing=5,gain=0.359851,cover=8.85435
		5:[petal_width_(cm)<1.55] yes=7,no=8,missing=7,gain=0.466013,cover=3.03915
			7:leaf=0.0322668,cover=1.60403
			8:leaf=-0.028653,cover=1.43512
		6:leaf=0.0461609,cover=5.8152
booster[84]:
0:[petal_length_(cm)<2.45] yes=1,no=2,missing=1,gain=2.86796,cover=12.1428
	1:leaf=0.0451855,cover=5.64271
	2:leaf=-0.0450561,cover=6.5001
booster[85]:
0:[petal_length_(cm)<2.45] yes=1,no=2,missing=1,gain=0.729354,cover=16.077
	1:leaf=-0.0387786,cover=3.02216
	2:[petal_length_(cm)<5.15] yes=3,no=4,missing=3,gain=1.16927,cover=13.0549
		3:[petal_width_(cm)<1.65] yes=5,no=6,missing=5,gain=0.523654,cover=10.3493
			5:leaf=0.0385336,cover=7.10914
			6:leaf=-0.00712693,cover=3.24019
		4:leaf=-0.0400611,cover=2.70555
booster[86]:
0:[petal_length_(cm)<4.85] yes=1,no=2,missing=1,gain=1.67152,cover=15.9864
	1:[petal_width_(cm)<1.65] yes=3,no=4,missing=3,gain=0.700401,cover=7.54582
		3:leaf=-0.0440741,cover=5.74265
		4:leaf=0.0184583,cover=1.80317
	2:[petal_width_(cm)<1.75] yes=5,no=6,missing=5,gain=0.340071,cover=8.44063
		5:[petal_width_(cm)<1.55] yes=7,no=8,missing=7,gain=0.449732,cover=3.02382
			7:leaf=0.0318533,cover=1.58744
			8:leaf=-0.0280781,cover=1.43638
		6:leaf=0.0454063,cover=5.41681
booster[87]:
0:[petal_length_(cm)<2.45] yes=1,no=2,missing=1,gain=2.61406,cover=11.2743
	1:leaf=0.0444287,cover=5.22697
	2:leaf=-0.0445084,cover=6.04729
booster[88]:
0:[petal_length_(cm)<2.45] yes=1,no=2,missing=1,gain=0.655222,cover=15.2576
	1:leaf=-0.0379338,cover=2.79949
	2:[petal_length_(cm)<5.15] yes=3,no=4,missing=3,gain=1.063,cover=12.4581
		3:[petal_width_(cm)<1.65] yes=5,no=6,missing=5,gain=0.463296,cover=9.91851
			5:leaf=0.0372513,cover=6.73548
			6:leaf=-0.00634041,cover=3.18303
		4:leaf=-0.0393269,cover=2.53961
booster[89]:
0:[petal_length_(cm)<4.45] yes=1,no=2,missing=1,gain=1.49631,cover=15.1582
	1:leaf=-0.0414838,cover=4.18317
	2:[petal_length_(cm)<5.15] yes=3,no=4,missing=3,gain=0.48066,cover=10.975
		3:[sepal_width_(cm)<2.85] yes=5,no=6,missing=5,gain=0.485787,cover=6.73375
			5:leaf=0.0255208,cover=3.76604
			6:leaf=-0.0219325,cover=2.9677
		4:leaf=0.0456207,cover=4.24124
booster[90]:
0:[petal_length_(cm)<2.45] yes=1,no=2,missing=1,gain=2.38863,cover=10.4921
	1:leaf=0.0436832,cover=4.84871
	2:leaf=-0.0439667,cover=5.64341
booster[91]:
0:[petal_length_(cm)<2.45] yes=1,no=2,missing=1,gain=0.59055,cover=14.5543
	1:leaf=-0.0370824,cover=2.59547
	2:[petal_length_(cm)<5.15] yes=3,no=4,missing=3,gain=0.951847,cover=11.9588
		3:[petal_width_(cm)<1.65] yes=5,no=6,missing=5,gain=0.432784,cover=9.58846
			5:leaf=0.0361907,cover=6.41666
			6:leaf=-0.00623881,cover=3.1718
		4:leaf=-0.0383522,cover=2.37034
booster[92]:
0:[petal_length_(cm)<4.45] yes=1,no=2,missing=1,gain=1.35264,cover=14.4686
	1:leaf=-0.04077,cover=3.87467
	2:[petal_length_(cm)<5.15] yes=3,no=4,missing=3,gain=0.440328,cover=10.5939
		3:[sepal_width_(cm)<2.85] yes=5,no=6,missing=5,gain=0.458961,cover=6.63982
			5:leaf=0.0250293,cover=3.71657
			6:leaf=-0.0213522,cover=2.92326
		4:leaf=0.0446618,cover=3.95407
booster[93]:
0:[petal_length_(cm)<2.45] yes=1,no=2,missing=1,gain=2.18461,cover=9.77286
	1:leaf=0.0429393,cover=4.50099
	2:leaf=-0.0434204,cover=5.27187
booster[94]:
0:[petal_length_(cm)<2.45] yes=1,no=2,missing=1,gain=0.532516,cover=13.9062
	1:leaf=-0.0362262,cover=2.40868
	2:[petal_length_(cm)<5.15] yes=3,no=4,missing=3,gain=0.852953,cover=11.4975
		3:[petal_width_(cm)<1.65] yes=5,no=6,missing=5,gain=0.404166,cover=9.28335
			5:leaf=0.0351452,cover=6.12267
			6:leaf=-0.00614177,cover=3.16068
		4:leaf=-0.0373846,cover=2.21415
booster[95]:
0:[petal_length_(cm)<4.45] yes=1,no=2,missing=1,gain=1.22392,cover=13.8319
	1:leaf=-0.0400465,cover=3.59248
	2:[petal_length_(cm)<5.15] yes=3,no=4,missing=3,gain=0.403404,cover=10.2394
		3:[sepal_width_(cm)<3.05] yes=5,no=6,missing=5,gain=0.437341,cover=6.55119
			5:leaf=0.0175778,cover=5.28509
			6:leaf=-0.033769,cover=1.2661
		4:leaf=0.0437155,cover=3.6882
booster[96]:
0:[petal_length_(cm)<2.45] yes=1,no=2,missing=1,gain=1.99881,cover=9.10795
	1:leaf=0.0421954,cover=4.18152
	2:leaf=-0.0428592,cover=4.92642
booster[97]:
0:[petal_length_(cm)<2.45] yes=1,no=2,missing=1,gain=0.481907,cover=13.307
	1:leaf=-0.0353667,cover=2.23767
	2:[petal_length_(cm)<5.15] yes=3,no=4,missing=3,gain=0.767052,cover=11.0693
		3:[petal_width_(cm)<1.65] yes=5,no=6,missing=5,gain=0.369533,cover=8.99928
			5:leaf=0.0340395,cover=5.8557
			6:leaf=-0.00577575,cover=3.14358
		4:leaf=-0.0364254,cover=2.07003
booster[98]:
0:[petal_length_(cm)<4.45] yes=1,no=2,missing=1,gain=1.10519,cover=13.2444
	1:leaf=-0.039314,cover=3.33436
	2:[petal_length_(cm)<5.15] yes=3,no=4,missing=3,gain=0.372814,cover=9.91007
		3:[sepal_width_(cm)<2.85] yes=5,no=6,missing=5,gain=0.427591,cover=6.46784
			5:leaf=0.0243522,cover=3.62996
			6:leaf=-0.0208771,cover=2.83788
		4:leaf=0.0427806,cover=3.44223
booster[99]:
0:[petal_length_(cm)<2.45] yes=1,no=2,missing=1,gain=1.83144,cover=8.50015
	1:leaf=0.0414508,cover=3.88812
	2:leaf=-0.0423033,cover=4.61204
booster[100]:
0:[petal_length_(cm)<2.45] yes=1,no=2,missing=1,gain=0.435027,cover=12.757
	1:leaf=-0.0345057,cover=2.08109
	2:[petal_length_(cm)<5.15] yes=3,no=4,missing=3,gain=0.688517,cover=10.6759
		3:[petal_width_(cm)<1.65] yes=5,no=6,missing=5,gain=0.345101,cover=8.73881
			5:leaf=0.0330283,cover=5.60545
			6:leaf=-0.00569892,cover=3.13337
		4:leaf=-0.0354759,cover=1.93707
booster[101]:
0:[petal_length_(cm)<4.45] yes=1,no=2,missing=1,gain=1.00212,cover=12.7018
	1:leaf=-0.0385736,cover=3.09832
	2:[petal_length_(cm)<5.15] yes=3,no=4,missing=3,gain=0.341512,cover=9.60351
		3:[sepal_width_(cm)<2.85] yes=5,no=6,missing=5,gain=0.40532,cover=6.38873
			5:leaf=0.0239127,cover=3.58661
			6:leaf=-0.0203351,cover=2.80211
		4:leaf=0.0418563,cover=3.21478
booster[102]:
0:[petal_length_(cm)<2.45] yes=1,no=2,missing=1,gain=1.67965,cover=7.94129
	1:leaf=0.040705,cover=3.61871
	2:leaf=-0.0417429,cover=4.32258
booster[103]:
0:[sepal_length_(cm)<5.45] yes=1,no=2,missing=1,gain=0.404363,cover=12.25
	1:leaf=-0.0295326,cover=2.6942
	2:[petal_length_(cm)<5.15] yes=3,no=4,missing=3,gain=0.670446,cover=9.55581
		3:[petal_width_(cm)<1.75] yes=5,no=6,missing=5,gain=0.369368,cover=7.74143
			5:leaf=0.0337998,cover=5.60928
			6:leaf=-0.0102496,cover=2.13215
		4:leaf=-0.0345375,cover=1.81437
booster[104]:
0:[petal_length_(cm)<4.45] yes=1,no=2,missing=1,gain=0.909624,cover=12.2009
	1:leaf=-0.0378263,cover=2.88233
	2:[petal_length_(cm)<5.15] yes=3,no=4,missing=3,gain=0.312878,cover=9.31853
		3:[sepal_width_(cm)<2.6] yes=5,no=6,missing=5,gain=0.393489,cover=6.31399
			5:leaf=0.0378046,cover=1.428
			6:leaf=-0.0101432,cover=4.88599
		4:leaf=0.0409419,cover=3.00454
booster[105]:
0:[petal_length_(cm)<2.45] yes=1,no=2,missing=1,gain=1.55043,cover=7.45903
	1:leaf=0.0400135,cover=3.389
	2:leaf=-0.041205,cover=4.07003
booster[106]:
0:[sepal_length_(cm)<5.45] yes=1,no=2,missing=1,gain=0.362302,cover=11.8297
	1:leaf=-0.0285075,cover=2.57506
	2:[petal_length_(cm)<5.15] yes=3,no=4,missing=3,gain=0.600499,cover=9.25464
		3:[petal_width_(cm)<1.75] yes=5,no=6,missing=5,gain=0.346378,cover=7.5535
			5:leaf=0.0325936,cover=5.42721
			6:leaf=-0.0101902,cover=2.12629
		4:leaf=-0.0336117,cover=1.70114
booster[107]:
0:[petal_length_(cm)<4.45] yes=1,no=2,missing=1,gain=0.83202,cover=11.7597
	1:leaf=-0.0371104,cover=2.69379
	2:[petal_length_(cm)<5.15] yes=3,no=4,missing=3,gain=0.28403,cover=9.0659
		3:[sepal_width_(cm)<3.05] yes=5,no=6,missing=5,gain=0.387969,cover=6.25565
			5:leaf=0.0169793,cover=5.08079
			6:leaf=-0.032348,cover=1.17485
		4:leaf=0.0400371,cover=2.81025
booster[108]:
0:[petal_length_(cm)<2.45] yes=1,no=2,missing=1,gain=1.43094,cover=7.00652
	1:leaf=0.0393246,cover=3.17779
	2:leaf=-0.040643,cover=3.82873
booster[109]:
0:[petal_length_(cm)<2.45] yes=1,no=2,missing=1,gain=0.33189,cover=11.4235
	1:leaf=-0.032191,cover=1.72127
	2:[petal_length_(cm)<5.15] yes=3,no=4,missing=3,gain=0.504092,cover=9.7022
		3:[sepal_width_(cm)<2.55] yes=5,no=6,missing=5,gain=0.306816,cover=8.10557
			5:leaf=-0.0113965,cover=2.13282
			6:leaf=0.0279298,cover=5.97275
		4:leaf=-0.0326996,cover=1.59663
booster[110]:
0:[petal_width_(cm)<1.35] yes=1,no=2,missing=1,gain=0.757765,cover=11.3322
	1:leaf=-0.0364122,cover=2.52227
	2:[petal_length_(cm)<5.15] yes=3,no=4,missing=3,gain=0.262632,cover=8.80996
		3:[sepal_width_(cm)<2.85] yes=5,no=6,missing=5,gain=0.395306,cover=6.17924
			5:leaf=0.0241738,cover=3.4208
			6:leaf=-0.020034,cover=2.75844
		4:leaf=0.0391416,cover=2.63071
booster[111]:
0:[petal_length_(cm)<2.45] yes=1,no=2,missing=1,gain=1.31888,cover=6.58156
	1:leaf=0.0385752,cover=2.96645
	2:leaf=-0.0401029,cover=3.61512
booster[112]:
0:[sepal_length_(cm)<5.45] yes=1,no=2,missing=1,gain=0.303642,cover=11.0915
	1:leaf=-0.0270012,cover=2.34975
	2:[petal_width_(cm)<1.75] yes=3,no=4,missing=3,gain=0.529904,cover=8.74179
		3:[sepal_width_(cm)<2.65] yes=5,no=6,missing=5,gain=0.133918,cover=5.5594
			5:leaf=-0.000467285,cover=1.54257
			6:leaf=0.0329254,cover=4.01683
		4:[sepal_width_(cm)<3.05] yes=7,no=8,missing=7,gain=0.312583,cover=3.18239
			7:leaf=-0.0383569,cover=2.05862
			8:leaf=0.0142943,cover=1.12377
booster[113]:
0:[petal_length_(cm)<4.45] yes=1,no=2,missing=1,gain=0.700292,cover=10.9829
	1:leaf=-0.0357297,cover=2.3737
	2:[petal_length_(cm)<5.15] yes=3,no=4,missing=3,gain=0.2359,cover=8.60922
		3:[sepal_width_(cm)<3.05] yes=5,no=6,missing=5,gain=0.354469,cover=6.14438
			5:leaf=0.0166159,cover=5.00018
			6:leaf=-0.0308826,cover=1.1442
		4:leaf=0.0382558,cover=2.46484
booster[114]:
0:[petal_length_(cm)<2.45] yes=1,no=2,missing=1,gain=1.22142,cover=6.20465
	1:leaf=0.0378888,cover=2.78794
	2:leaf=-0.039558,cover=3.4167
booster[115]:
0:[petal_length_(cm)<5.15] yes=1,no=2,missing=1,gain=0.280531,cover=10.7682
	1:[sepal_length_(cm)<5.45] yes=3,no=4,missing=3,gain=0.462077,cover=9.32313
		3:leaf=-0.0261309,cover=2.25705
		4:[petal_width_(cm)<1.75] yes=5,no=6,missing=5,gain=0.304715,cover=7.06609
			5:leaf=0.0304603,cover=4.97334
			6:leaf=-0.0101306,cover=2.09275
	2:leaf=-0.0313305,cover=1.44506
booster[116]:
0:[petal_width_(cm)<1.35] yes=1,no=2,missing=1,gain=0.641813,cover=10.633
	1:leaf=-0.0350818,cover=2.23808
	2:[petal_length_(cm)<5.15] yes=3,no=4,missing=3,gain=0.227457,cover=8.39495
		3:[sepal_width_(cm)<2.85] yes=5,no=6,missing=5,gain=0.34356,cover=6.05273
			5:leaf=0.0228362,cover=3.35112
			6:leaf=-0.0187055,cover=2.70161
		4:leaf=0.0376298,cover=2.34222
booster[117]:
0:[petal_length_(cm)<2.45] yes=1,no=2,missing=1,gain=1.13121,cover=5.84992
	1:leaf=0.037205,cover=2.62324
	2:leaf=-0.038999,cover=3.22668
booster[118]:
0:[petal_length_(cm)<2.45] yes=1,no=2,missing=1,gain=0.256734,cover=10.4358
	1:leaf=-0.0299476,cover=1.4399
	2:[petal_width_(cm)<1.75] yes=3,no=4,missing=3,gain=0.3955,cover=8.99586
		3:[sepal_width_(cm)<2.65] yes=5,no=6,missing=5,gain=0.332388,cover=5.98481
			5:leaf=-0.00851322,cover=2.22051
			6:leaf=0.035234,cover=3.7643
		4:[sepal_width_(cm)<3.05] yes=7,no=8,missing=7,gain=0.299453,cover=3.01105
			7:leaf=-0.0373525,cover=1.91313
			8:leaf=0.0146479,cover=1.09792
booster[119]:
0:[petal_width_(cm)<1.75] yes=1,no=2,missing=1,gain=0.5917,cover=10.2844
	1:[sepal_width_(cm)<2.65] yes=3,no=4,missing=3,gain=0.496155,cover=6.07828
		3:leaf=0.020655,cover=1.85165
		4:[petal_length_(cm)<5.05] yes=7,no=8,missing=7,gain=0.171384,cover=4.22663
			7:leaf=-0.0425016,cover=2.96638
			8:leaf=-9.42997e-005,cover=1.26024
	2:[sepal_length_(cm)<5.95] yes=5,no=6,missing=5,gain=0.331623,cover=4.20611
		5:leaf=-0.0109167,cover=1.13107
		6:leaf=0.0426721,cover=3.07504
booster[120]:
0:[petal_length_(cm)<2.45] yes=1,no=2,missing=1,gain=1.0409,cover=5.49424
	1:leaf=0.0364221,cover=2.44952
	2:leaf=-0.0384161,cover=3.04472
booster[121]:
0:[petal_length_(cm)<5.15] yes=1,no=2,missing=1,gain=0.245416,cover=10.1043
	1:[sepal_length_(cm)<5.45] yes=3,no=4,missing=3,gain=0.388989,cover=8.78814
		3:[sepal_length_(cm)<4.95] yes=5,no=6,missing=5,gain=0.00349609,cover=2.07891
			5:leaf=-0.0294452,cover=1.0676
			6:leaf=-0.00744979,cover=1.01131
		4:[petal_width_(cm)<1.75] yes=7,no=8,missing=7,gain=0.249876,cover=6.70923
			7:leaf=0.028568,cover=4.68966
			8:leaf=-0.00892242,cover=2.01956
	2:leaf=-0.0301009,cover=1.31614
booster[122]:
0:[petal_length_(cm)<4.45] yes=1,no=2,missing=1,gain=0.54935,cover=9.936
	1:leaf=-0.0337625,cover=1.99708
	2:[sepal_width_(cm)<3.15] yes=3,no=4,missing=3,gain=0.211171,cover=7.93892
		3:[petal_width_(cm)<1.75] yes=5,no=6,missing=5,gain=0.272256,cover=6.48918
			5:leaf=0.00277513,cover=3.68325
			6:leaf=0.0417353,cover=2.80593
		4:leaf=-0.0126229,cover=1.44974
booster[123]:
0:[petal_length_(cm)<2.45] yes=1,no=2,missing=1,gain=0.967523,cover=5.19677
	1:leaf=0.0357832,cover=2.31811
	2:leaf=-0.0378389,cover=2.87866
booster[124]:
0:[petal_length_(cm)<5.15] yes=1,no=2,missing=1,gain=0.230865,cover=9.81205
	1:[sepal_length_(cm)<5.45] yes=3,no=4,missing=3,gain=0.363442,cover=8.54713
		3:leaf=-0.0241175,cover=2.0078
		4:[petal_width_(cm)<1.75] yes=5,no=6,missing=5,gain=0.217468,cover=6.53933
			5:leaf=0.0274935,cover=4.57108
			6:leaf=-0.00796839,cover=1.96824
	2:leaf=-0.0295504,cover=1.26492
booster[125]:
0:[petal_width_(cm)<1.35] yes=1,no=2,missing=1,gain=0.503747,cover=9.62791
	1:leaf=-0.0330562,cover=1.87934
	2:[sepal_width_(cm)<3.15] yes=3,no=4,missing=3,gain=0.206018,cover=7.74857
		3:[petal_width_(cm)<1.75] yes=5,no=6,missing=5,gain=0.250816,cover=6.31978
			5:leaf=0.00304067,cover=3.65603
			6:leaf=0.0409811,cover=2.66375
		4:leaf=-0.0128199,cover=1.42879
booster[126]:
0:[petal_length_(cm)<2.45] yes=1,no=2,missing=1,gain=0.898584,cover=4.91615
	1:leaf=0.0351092,cover=2.18876
	2:leaf=-0.0372723,cover=2.72739
booster[127]:
0:[petal_length_(cm)<5.15] yes=1,no=2,missing=1,gain=0.218266,cover=9.53719
	1:[sepal_length_(cm)<5.45] yes=3,no=4,missing=3,gain=0.336176,cover=8.32008
		3:leaf=-0.0234002,cover=1.93999
		4:[petal_width_(cm)<1.75] yes=5,no=6,missing=5,gain=0.188851,cover=6.3801
			5:leaf=0.0264485,cover=4.45998
			6:leaf=-0.00706034,cover=1.92012
	2:leaf=-0.0290143,cover=1.2171
booster[128]:
0:[petal_length_(cm)<4.85] yes=1,no=2,missing=1,gain=0.476306,cover=9.34466
	1:[sepal_width_(cm)<3.05] yes=3,no=4,missing=3,gain=0.301287,cover=4.14351
		3:[petal_width_(cm)<1.6] yes=7,no=8,missing=7,gain=0.537485,cover=2.5581
			7:leaf=-0.0297162,cover=1.40183
			8:leaf=0.0391289,cover=1.15627
		4:leaf=-0.043473,cover=1.58541
	2:[petal_width_(cm)<1.75] yes=5,no=6,missing=5,gain=0.201531,cover=5.20115
		5:[petal_width_(cm)<1.55] yes=9,no=10,missing=9,gain=0.46994,cover=2.64411
			9:leaf=0.0318217,cover=1.36202
			10:leaf=-0.0318113,cover=1.28209
		6:leaf=0.0374291,cover=2.55704
booster[129]:
0:[petal_length_(cm)<2.45] yes=1,no=2,missing=1,gain=0.831634,cover=4.63979
	1:leaf=0.0343963,cover=2.06147
	2:leaf=-0.0366771,cover=2.57832
booster[130]:
0:[petal_length_(cm)<5.15] yes=1,no=2,missing=1,gain=0.203507,cover=9.24367
	1:[sepal_length_(cm)<5.45] yes=3,no=4,missing=3,gain=0.305009,cover=8.08366
		3:leaf=-0.0225205,cover=1.87024
		4:[petal_width_(cm)<1.75] yes=5,no=6,missing=5,gain=0.165338,cover=6.21342
			5:leaf=0.0253552,cover=4.33704
			6:leaf=-0.00639492,cover=1.87638
	2:leaf=-0.0283993,cover=1.16001
booster[131]:
0:[petal_length_(cm)<4.85] yes=1,no=2,missing=1,gain=0.444527,cover=9.02155
	1:[sepal_width_(cm)<3.05] yes=3,no=4,missing=3,gain=0.286904,cover=3.97936
		3:[petal_width_(cm)<1.6] yes=7,no=8,missing=7,gain=0.502438,cover=2.4697
			7:leaf=-0.0291157,cover=1.33812
			8:leaf=0.0380852,cover=1.13158
		4:leaf=-0.0428702,cover=1.50967
	2:[petal_width_(cm)<1.75] yes=5,no=6,missing=5,gain=0.183685,cover=5.04218
		5:[petal_width_(cm)<1.55] yes=9,no=10,missing=9,gain=0.447682,cover=2.62887
			9:leaf=0.0314894,cover=1.35153
			10:leaf=-0.0307236,cover=1.27733
		6:leaf=0.0367379,cover=2.41331
booster[132]:
0:[petal_length_(cm)<2.45] yes=1,no=2,missing=1,gain=0.77064,cover=4.38487
	1:leaf=0.0336914,cover=1.94431
	2:leaf=-0.0360844,cover=2.44056
booster[133]:
0:[petal_length_(cm)<5.15] yes=1,no=2,missing=1,gain=0.190055,cover=8.96863
	1:[sepal_length_(cm)<5.45] yes=3,no=4,missing=3,gain=0.276985,cover=7.8615
		3:leaf=-0.0216729,cover=1.80461
		4:[petal_width_(cm)<1.75] yes=5,no=6,missing=5,gain=0.14477,cover=6.05689
			5:leaf=0.0243068,cover=4.22191
			6:leaf=-0.00577457,cover=1.83499
	2:leaf=-0.0278026,cover=1.10712
booster[134]:
0:[petal_length_(cm)<4.85] yes=1,no=2,missing=1,gain=0.415987,cover=8.71971
	1:[sepal_width_(cm)<3.05] yes=3,no=4,missing=3,gain=0.273084,cover=3.82645
		3:[petal_width_(cm)<1.6] yes=7,no=8,missing=7,gain=0.470419,cover=2.3861
			7:leaf=-0.0285327,cover=1.27919
			8:leaf=0.0370975,cover=1.10692
		4:leaf=-0.0422592,cover=1.44034
	2:[petal_width_(cm)<1.75] yes=5,no=6,missing=5,gain=0.167317,cover=4.89326
		5:[petal_width_(cm)<1.55] yes=9,no=10,missing=9,gain=0.426684,cover=2.61295
			9:leaf=0.0311523,cover=1.34152
			10:leaf=-0.0296943,cover=1.27143
		6:leaf=0.036053,cover=2.28031
booster[135]:
0:[petal_length_(cm)<2.45] yes=1,no=2,missing=1,gain=0.715023,cover=4.14953
	1:leaf=0.0329954,cover=1.83639
	2:leaf=-0.0354951,cover=2.31314
booster[136]:
0:[petal_length_(cm)<5.15] yes=1,no=2,missing=1,gain=0.177781,cover=8.71052
	1:[sepal_length_(cm)<5.45] yes=3,no=4,missing=3,gain=0.251775,cover=7.65244
		3:leaf=-0.0208569,cover=1.74278
		4:[petal_length_(cm)<4.85] yes=5,no=6,missing=5,gain=0.136622,cover=5.90966
			5:leaf=0.0271038,cover=3.01108
			6:leaf=-0.0010456,cover=2.89858
	2:leaf=-0.0272245,cover=1.05809
booster[137]:
0:[petal_length_(cm)<4.85] yes=1,no=2,missing=1,gain=0.390274,cover=8.43745
	1:[sepal_width_(cm)<3.05] yes=3,no=4,missing=3,gain=0.259835,cover=3.68381
		3:[petal_width_(cm)<1.6] yes=7,no=8,missing=7,gain=0.441123,cover=2.307
			7:leaf=-0.0279671,cover=1.22459
			8:leaf=0.0361613,cover=1.08241
		4:leaf=-0.041642,cover=1.37681
	2:[petal_width_(cm)<1.75] yes=5,no=6,missing=5,gain=0.152327,cover=4.75364
		5:[petal_width_(cm)<1.55] yes=9,no=10,missing=9,gain=0.406855,cover=2.59649
			9:leaf=0.0308104,cover=1.33195
			10:leaf=-0.0287193,cover=1.26453
		6:leaf=0.035375,cover=2.15716
booster[138]:
0:[petal_length_(cm)<2.45] yes=1,no=2,missing=1,gain=0.664196,cover=3.93141
	1:leaf=0.0323135,cover=1.73746
	2:leaf=-0.0349038,cover=2.19395
booster[139]:
0:[petal_length_(cm)<5.15] yes=1,no=2,missing=1,gain=0.167061,cover=8.48028
	1:[petal_length_(cm)<2.45] yes=3,no=4,missing=3,gain=0.231556,cover=7.46771
		3:leaf=-0.0254362,cover=1.01336
		4:[sepal_width_(cm)<2.55] yes=5,no=6,missing=5,gain=0.21487,cover=6.45434
			5:leaf=-0.0120223,cover=1.79114
			6:leaf=0.0230335,cover=4.6632
	2:leaf=-0.0266649,cover=1.01258
booster[140]:
0:[petal_length_(cm)<4.85] yes=1,no=2,missing=1,gain=0.351422,cover=8.18586
	1:[sepal_width_(cm)<3.05] yes=3,no=4,missing=3,gain=0.24839,cover=3.55765
		3:[petal_width_(cm)<1.6] yes=7,no=8,missing=7,gain=0.417739,cover=2.23897
			7:leaf=-0.0273853,cover=1.17093
			8:leaf=0.0355251,cover=1.06804
		4:leaf=-0.0406915,cover=1.31868
	2:[petal_width_(cm)<1.75] yes=5,no=6,missing=5,gain=0.147787,cover=4.62821
		5:[petal_width_(cm)<1.55] yes=9,no=10,missing=9,gain=0.386783,cover=2.58252
			9:leaf=0.0298934,cover=1.32197
			10:leaf=-0.0282308,cover=1.26055
		6:leaf=0.0347226,cover=2.04569
booster[141]:
0:[petal_length_(cm)<2.45] yes=1,no=2,missing=1,gain=0.6148,cover=3.71983
	1:leaf=0.031553,cover=1.63462
	2:leaf=-0.0343241,cover=2.08521
booster[142]:
0:[sepal_length_(cm)<5.15] yes=1,no=2,missing=1,gain=0.126013,cover=8.27177
	1:leaf=-0.0212941,cover=1.32736
	2:[petal_length_(cm)<4.85] yes=3,no=4,missing=3,gain=0.262707,cover=6.94441
		3:[sepal_length_(cm)<5.95] yes=5,no=6,missing=5,gain=0.047222,cover=3.12286
			5:leaf=0.0315503,cover=1.64504
			6:leaf=0.00494161,cover=1.47782
		4:[petal_width_(cm)<1.75] yes=7,no=8,missing=7,gain=0.136318,cover=3.82155
			7:leaf=0.00347682,cover=2.51787
			8:leaf=-0.0290125,cover=1.30368
booster[143]:
0:[petal_length_(cm)<4.85] yes=1,no=2,missing=1,gain=0.323573,cover=7.96506
	1:[sepal_width_(cm)<3.05] yes=3,no=4,missing=3,gain=0.237194,cover=3.44503
		3:[petal_width_(cm)<1.6] yes=7,no=8,missing=7,gain=0.39767,cover=2.17953
			7:leaf=-0.0268734,cover=1.1258
			8:leaf=0.0349528,cover=1.05373
		4:leaf=-0.0397854,cover=1.2655
	2:[petal_width_(cm)<1.75] yes=5,no=6,missing=5,gain=0.139357,cover=4.52003
		5:[petal_width_(cm)<1.55] yes=9,no=10,missing=9,gain=0.36327,cover=2.56638
			9:leaf=0.0291075,cover=1.31398
			10:leaf=-0.0273241,cover=1.2524
		6:leaf=0.034162,cover=1.95365
booster[144]:
0:[petal_length_(cm)<2.45] yes=1,no=2,missing=1,gain=0.574826,cover=3.54233
	1:leaf=0.030955,cover=1.55849
	2:leaf=-0.0337484,cover=1.98384
booster[145]:
0:[sepal_length_(cm)<5.15] yes=1,no=2,missing=1,gain=0.115629,cover=8.06318
	1:leaf=-0.0205318,cover=1.28367
	2:[petal_length_(cm)<4.95] yes=3,no=4,missing=3,gain=0.240687,cover=6.77951
		3:[sepal_length_(cm)<5.95] yes=5,no=6,missing=5,gain=0.0346797,cover=3.5395
			5:leaf=0.0284762,cover=1.66461
			6:leaf=0.006083,cover=1.8749
		4:[petal_width_(cm)<1.55] yes=7,no=8,missing=7,gain=0.212535,cover=3.24001
			7:leaf=-0.0365763,cover=1.01222
			8:leaf=0.00608918,cover=2.22779
booster[146]:
0:[petal_length_(cm)<4.85] yes=1,no=2,missing=1,gain=0.295147,cover=7.72989
	1:[sepal_width_(cm)<3.05] yes=3,no=4,missing=3,gain=0.223343,cover=3.33259
		3:[petal_width_(cm)<1.6] yes=7,no=8,missing=7,gain=0.375154,cover=2.11348
			7:leaf=-0.0263467,cover=1.08098
			8:leaf=0.0341916,cover=1.03251
		4:leaf=-0.0388137,cover=1.2191
	2:[petal_width_(cm)<1.75] yes=5,no=6,missing=5,gain=0.130327,cover=4.3973
		5:[petal_width_(cm)<1.55] yes=9,no=10,missing=9,gain=0.344147,cover=2.55929
			9:leaf=0.0283923,cover=1.30778
			10:leaf=-0.026576,cover=1.25151
		6:leaf=0.0333844,cover=1.83801
booster[147]:
0:[petal_length_(cm)<2.45] yes=1,no=2,missing=1,gain=0.53816,cover=3.37776
	1:leaf=0.0303678,cover=1.48761
	2:leaf=-0.0331821,cover=1.89015
booster[148]:
0:[sepal_length_(cm)<5.45] yes=1,no=2,missing=1,gain=0.107423,cover=7.89001
	1:leaf=-0.0185209,cover=1.5202
	2:[petal_length_(cm)<4.95] yes=3,no=4,missing=3,gain=0.241221,cover=6.36981
		3:[sepal_length_(cm)<5.95] yes=5,no=6,missing=5,gain=0.0461847,cover=3.17975
			5:leaf=0.0316838,cover=1.34534
			6:leaf=0.00599558,cover=1.83442
		4:[sepal_length_(cm)<6.05] yes=7,no=8,missing=7,gain=0.0261873,cover=3.19006
			7:leaf=9.3977e-005,cover=1.20248
			8:leaf=-0.017305,cover=1.98758
booster[149]:
0:[petal_length_(cm)<4.85] yes=1,no=2,missing=1,gain=0.269931,cover=7.53367
	1:[sepal_width_(cm)<3.05] yes=3,no=4,missing=3,gain=0.210531,cover=3.22676
		3:[petal_width_(cm)<1.6] yes=7,no=8,missing=7,gain=0.354578,cover=2.0514
			7:leaf=-0.02584,cover=1.03953
			8:leaf=0.0334734,cover=1.01187
		4:leaf=-0.037879,cover=1.17536
	2:[petal_width_(cm)<1.75] yes=5,no=6,missing=5,gain=0.130382,cover=4.30691
		5:[petal_width_(cm)<1.55] yes=9,no=10,missing=9,gain=0.316438,cover=2.53672
			9:leaf=0.0270472,cover=1.28646
			10:leaf=-0.0257827,cover=1.25026
		6:leaf=0.0329063,cover=1.77019
booster[150]:
0:[petal_length_(cm)<2.45] yes=1,no=2,missing=1,gain=0.503277,cover=3.22066
	1:leaf=0.0297445,cover=1.41628
	2:leaf=-0.0326331,cover=1.80438
booster[151]:
0:[sepal_length_(cm)<5.45] yes=1,no=2,missing=1,gain=0.0989024,cover=7.71226
	1:leaf=-0.0178314,cover=1.47282
	2:[petal_length_(cm)<4.95] yes=3,no=4,missing=3,gain=0.221946,cover=6.23944
		3:[petal_width_(cm)<1.7] yes=5,no=6,missing=5,gain=0.0422051,cover=3.10661
			5:leaf=0.02811,cover=1.85203
			6:leaf=0.00314047,cover=1.25458
		4:[sepal_length_(cm)<6.6] yes=7,no=8,missing=7,gain=0.0256816,cover=3.13283
			7:leaf=-0.0165663,cover=2.01639
			8:leaf=0.000640183,cover=1.11644
booster[152]:
0:[petal_length_(cm)<4.95] yes=1,no=2,missing=1,gain=0.246901,cover=7.34088
	1:[petal_width_(cm)<1.65] yes=3,no=4,missing=3,gain=0.275718,cover=3.65534
		3:leaf=-0.033408,cover=1.89251
		4:leaf=0.011976,cover=1.76283
	2:[petal_width_(cm)<1.55] yes=5,no=6,missing=5,gain=0.104956,cover=3.68554
		5:leaf=0.0363052,cover=1.02027
		6:[petal_width_(cm)<1.75] yes=7,no=8,missing=7,gain=0.356257,cover=2.66528
			7:leaf=-0.0254206,cover=1.24881
			8:leaf=0.0299892,cover=1.41647
booster[153]:
0:[petal_length_(cm)<2.45] yes=1,no=2,missing=1,gain=0.47067,cover=3.07117
	1:leaf=0.0291404,cover=1.35073
	2:leaf=-0.0320627,cover=1.72043
booster[154]:
0:[sepal_length_(cm)<5.15] yes=1,no=2,missing=1,gain=0.092238,cover=7.51476
	1:leaf=-0.0186577,cover=1.16952
	2:[petal_length_(cm)<4.95] yes=3,no=4,missing=3,gain=0.187387,cover=6.34524
		3:[sepal_length_(cm)<5.95] yes=5,no=6,missing=5,gain=0.0323399,cover=3.26738
			5:leaf=0.0265749,cover=1.53634
			6:leaf=0.00495319,cover=1.73104
		4:[sepal_length_(cm)<6.05] yes=7,no=8,missing=7,gain=0.0270783,cover=3.07786
			7:leaf=0.000914604,cover=1.17169
			8:leaf=-0.0163641,cover=1.90617
booster[155]:
0:[petal_length_(cm)<5.15] yes=1,no=2,missing=1,gain=0.232823,cover=7.14161
	1:[sepal_width_(cm)<2.85] yes=3,no=4,missing=3,gain=0.220902,cover=5.85828
		3:[petal_width_(cm)<1.65] yes=5,no=6,missing=5,gain=0.157711,cover=3.15892
			5:leaf=-0.00630158,cover=2.11981
			6:leaf=0.0303949,cover=1.03911
		4:[petal_width_(cm)<1.75] yes=7,no=8,missing=7,gain=0.0809342,cover=2.69936
			7:leaf=-0.0341842,cover=1.467
			8:leaf=-0.0015034,cover=1.23236
	2:leaf=0.0303116,cover=1.28334
booster[156]:
0:[petal_length_(cm)<2.45] yes=1,no=2,missing=1,gain=0.442696,cover=2.94116
	1:leaf=0.0285997,cover=1.29484
	2:leaf=-0.0315268,cover=1.64632
booster[157]:
0:[sepal_length_(cm)<5.45] yes=1,no=2,missing=1,gain=0.0854804,cover=7.37347
	1:leaf=-0.01684,cover=1.39151
	2:[petal_length_(cm)<4.95] yes=3,no=4,missing=3,gain=0.188301,cover=5.98196
		3:[sepal_length_(cm)<5.95] yes=5,no=6,missing=5,gain=0.0463583,cover=2.94987
			5:leaf=0.029787,cover=1.2494
			6:leaf=0.00450784,cover=1.70047
		4:[sepal_length_(cm)<6.05] yes=7,no=8,missing=7,gain=0.0253174,cover=3.03209
			7:leaf=0.000853898,cover=1.16781
			8:leaf=-0.0159311,cover=1.86427
booster[158]:
0:[petal_length_(cm)<5.15] yes=1,no=2,missing=1,gain=0.216693,cover=6.98737
	1:[sepal_width_(cm)<2.85] yes=3,no=4,missing=3,gain=0.207442,cover=5.76095
		3:[petal_width_(cm)<1.65] yes=5,no=6,missing=5,gain=0.149868,cover=3.12047
			5:leaf=-0.00613975,cover=2.10834
			6:leaf=0.0298022,cover=1.01213
		4:[petal_width_(cm)<1.75] yes=7,no=8,missing=7,gain=0.0796583,cover=2.64048
			7:leaf=-0.0337,cover=1.41153
			8:leaf=-0.0013005,cover=1.22894
	2:leaf=0.0296262,cover=1.22643
booster[159]:
0:[petal_length_(cm)<2.45] yes=1,no=2,missing=1,gain=0.41576,cover=2.81556
	1:leaf=0.0280232,cover=1.23794
	2:leaf=-0.0310037,cover=1.57761
booster[160]:
0:[sepal_length_(cm)<5.45] yes=1,no=2,missing=1,gain=0.0775892,cover=7.23701
	1:leaf=-0.0161556,cover=1.35358
	2:[petal_length_(cm)<4.85] yes=3,no=4,missing=3,gain=0.175898,cover=5.88343
		3:[sepal_length_(cm)<5.95] yes=5,no=6,missing=5,gain=0.0585127,cover=2.42051
			5:leaf=0.0314941,cover=1.16059
			6:leaf=0.00231733,cover=1.25992
		4:[petal_width_(cm)<1.75] yes=7,no=8,missing=7,gain=0.112575,cover=3.46292
			7:leaf=0.00420694,cover=2.40593
			8:leaf=-0.0262591,cover=1.057
booster[161]:
0:[petal_length_(cm)<5.15] yes=1,no=2,missing=1,gain=0.201818,cover=6.84337
	1:[sepal_width_(cm)<3.05] yes=3,no=4,missing=3,gain=0.198225,cover=5.67031
		3:[petal_width_(cm)<1.75] yes=5,no=6,missing=5,gain=0.23095,cover=4.40425
			5:leaf=-0.00936858,cover=3.22927
			6:leaf=0.0309214,cover=1.17498
		4:leaf=-0.0304178,cover=1.26606
	2:leaf=0.0289571,cover=1.17306
booster[162]:
0:[petal_length_(cm)<2.45] yes=1,no=2,missing=1,gain=0.391412,cover=2.69977
	1:leaf=0.0274934,cover=1.18795
	2:leaf=-0.0304759,cover=1.51183
booster[163]:
0:[sepal_length_(cm)<5.15] yes=1,no=2,missing=1,gain=0.0725967,cover=7.10084
	1:leaf=-0.016905,cover=1.08364
	2:[petal_length_(cm)<4.95] yes=3,no=4,missing=3,gain=0.155737,cover=6.0172
		3:[sepal_length_(cm)<5.95] yes=5,no=6,missing=5,gain=0.0297827,cover=3.07037
			5:leaf=0.0249316,cover=1.43711
			6:leaf=0.00414686,cover=1.63326
		4:[sepal_length_(cm)<6.6] yes=7,no=8,missing=7,gain=0.0258905,cover=2.94682
			7:leaf=-0.0153021,cover=1.90999
			8:leaf=0.00167817,cover=1.03683
booster[164]:
0:[petal_width_(cm)<1.45] yes=1,no=2,missing=1,gain=0.189015,cover=6.70132
	1:leaf=-0.0225881,cover=1.24908
	2:[sepal_width_(cm)<3.05] yes=3,no=4,missing=3,gain=0.145289,cover=5.45224
		3:[petal_width_(cm)<1.75] yes=5,no=6,missing=5,gain=0.0911752,cover=4.2496
			5:leaf=0.00465469,cover=2.76809
			6:leaf=0.0331567,cover=1.48151
		4:leaf=-0.0126963,cover=1.20265
booster[165]:
0:[petal_length_(cm)<2.45] yes=1,no=2,missing=1,gain=0.370979,cover=2.60109
	1:leaf=0.027037,cover=1.14656
	2:leaf=-0.0299933,cover=1.45453
booster[166]:
0:[sepal_length_(cm)<5.45] yes=1,no=2,missing=1,gain=0.0699946,cover=6.99291
	1:leaf=-0.0154821,cover=1.29481
	2:[petal_length_(cm)<4.95] yes=3,no=4,missing=3,gain=0.156893,cover=5.6981
		3:[sepal_length_(cm)<5.95] yes=5,no=6,missing=5,gain=0.0373236,cover=2.77292
			5:leaf=0.0276517,cover=1.17129
			6:leaf=0.00417388,cover=1.60163
		4:[sepal_length_(cm)<6.05] yes=7,no=8,missing=7,gain=0.0252552,cover=2.92518
			7:leaf=0.00142501,cover=1.14178
			8:leaf=-0.0151211,cover=1.7834
booster[167]:
0:[petal_length_(cm)<5.15] yes=1,no=2,missing=1,gain=0.186433,cover=6.59407
	1:[sepal_width_(cm)<2.85] yes=3,no=4,missing=3,gain=0.180706,cover=5.48881
		3:[sepal_width_(cm)<2.55] yes=5,no=6,missing=5,gain=0.0372384,cover=3.00443
			5:leaf=0.0173024,cover=1.37644
			6:leaf=-0.00150285,cover=1.62799
		4:[petal_width_(cm)<1.75] yes=7,no=8,missing=7,gain=0.0741563,cover=2.48438
			7:leaf=-0.0326716,cover=1.29313
			8:leaf=-0.00102015,cover=1.19125
	2:leaf=0.0281368,cover=1.10527
booster[168]:
0:[petal_length_(cm)<2.45] yes=1,no=2,missing=1,gain=0.349822,cover=2.49908
	1:leaf=0.026501,cover=1.09981
	2:leaf=-0.0295082,cover=1.39927
booster[169]:
0:[sepal_length_(cm)<5.45] yes=1,no=2,missing=1,gain=0.0640215,cover=6.89287
	1:leaf=-0.0148328,cover=1.26727
	2:[petal_length_(cm)<4.95] yes=3,no=4,missing=3,gain=0.144686,cover=5.6256
		3:[sepal_length_(cm)<5.95] yes=5,no=6,missing=5,gain=0.0375868,cover=2.73899
			5:leaf=0.0270288,cover=1.15289
			6:leaf=0.00375912,cover=1.5861
		4:[sepal_length_(cm)<6.6] yes=7,no=8,missing=7,gain=0.0248991,cover=2.88661
			7:leaf=-0.0144053,cover=1.87263
			8:leaf=0.00208154,cover=1.01398
booster[170]:
0:[petal_length_(cm)<5.15] yes=1,no=2,missing=1,gain=0.174604,cover=6.49123
	1:[sepal_width_(cm)<2.85] yes=3,no=4,missing=3,gain=0.169058,cover=5.43173
		3:[sepal_width_(cm)<2.55] yes=5,no=6,missing=5,gain=0.0349829,cover=2.99456
			5:leaf=0.0167095,cover=1.37148
			6:leaf=-0.00151277,cover=1.62308
		4:[petal_width_(cm)<1.75] yes=7,no=8,missing=7,gain=0.0734015,cover=2.43717
			7:leaf=-0.0322241,cover=1.25003
			8:leaf=-0.000795981,cover=1.18714
	2:leaf=0.0275049,cover=1.0595
booster[171]:
0:[petal_length_(cm)<2.45] yes=1,no=2,missing=1,gain=0.330197,cover=2.40318
	1:leaf=0.0259807,cover=1.05626
	2:leaf=-0.0290276,cover=1.34692
booster[172]:
0:[sepal_length_(cm)<5.15] yes=1,no=2,missing=1,gain=0.0587996,cover=6.79901
	1:leaf=-0.0152383,cover=1.01654
	2:[petal_length_(cm)<4.95] yes=3,no=4,missing=3,gain=0.12464,cover=5.78247
		3:[petal_width_(cm)<1.7] yes=5,no=6,missing=5,gain=0.0297773,cover=2.93193
			5:leaf=0.0221485,cover=1.71579
			6:leaf=0.00172813,cover=1.21614
		4:[sepal_length_(cm)<6.05] yes=7,no=8,missing=7,gain=0.0266262,cover=2.85053
			7:leaf=0.00206326,cover=1.13153
			8:leaf=-0.014641,cover=1.71901
booster[173]:
0:[petal_length_(cm)<5.15] yes=1,no=2,missing=1,gain=0.166049,cover=6.39489
	1:[sepal_width_(cm)<3.05] yes=3,no=4,missing=3,gain=0.157076,cover=5.37165
		3:[petal_width_(cm)<1.75] yes=5,no=6,missing=5,gain=0.213594,cover=4.22048
			5:leaf=-0.00960582,cover=3.12716
			6:leaf=0.0297548,cover=1.09332
		4:leaf=-0.0280822,cover=1.15117
	2:leaf=0.0270011,cover=1.02325
booster[174]:
0:[petal_length_(cm)<2.45] yes=1,no=2,missing=1,gain=0.312427,cover=2.31311
	1:leaf=0.0255431,cover=1.02095
	2:leaf=-0.0285052,cover=1.29216
booster[175]:
0:[sepal_length_(cm)<5.45] yes=1,no=2,missing=1,gain=0.0562028,cover=6.68016
	1:leaf=-0.0140247,cover=1.21953
	2:[petal_length_(cm)<4.95] yes=3,no=4,missing=3,gain=0.125712,cover=5.46063
		3:[sepal_length_(cm)<5.95] yes=5,no=6,missing=5,gain=0.0372639,cover=2.64014
			5:leaf=0.0259808,cover=1.11576
			6:leaf=0.00305122,cover=1.52438
		4:[sepal_length_(cm)<6.05] yes=7,no=8,missing=7,gain=0.0245433,cover=2.82049
			7:leaf=0.00192606,cover=1.12772
			8:leaf=-0.014187,cover=1.69277
booster[176]:
0:[petal_width_(cm)<1.45] yes=1,no=2,missing=1,gain=0.15244,cover=6.27521
	1:leaf=-0.0213132,cover=1.10371
	2:[sepal_width_(cm)<3.05] yes=3,no=4,missing=3,gain=0.124271,cover=5.1715
		3:[petal_width_(cm)<1.75] yes=5,no=6,missing=5,gain=0.0921483,cover=4.04835
			5:leaf=0.00335387,cover=2.69225
			6:leaf=0.0319063,cover=1.3561
		4:leaf=-0.0124545,cover=1.12315
booster[177]:
0:[petal_length_(cm)<3.15] yes=1,no=2,missing=1,gain=0.283313,cover=2.23326
	1:leaf=0.0241208,cover=1.01109
	2:leaf=-0.027801,cover=1.22217
booster[178]:
0:[sepal_length_(cm)<5.45] yes=1,no=2,missing=1,gain=0.0534677,cover=6.58664
	1:leaf=-0.0136592,cover=1.19403
	2:[petal_length_(cm)<4.95] yes=3,no=4,missing=3,gain=0.118247,cover=5.39262
		3:[sepal_length_(cm)<5.95] yes=5,no=6,missing=5,gain=0.0336502,cover=2.59078
			5:leaf=0.0253199,cover=1.09432
			6:leaf=0.00312591,cover=1.49646
		4:[sepal_length_(cm)<6.05] yes=7,no=8,missing=7,gain=0.0239404,cover=2.80184
			7:leaf=0.00207554,cover=1.12206
			8:leaf=-0.0137665,cover=1.67979
booster[179]:
0:[petal_width_(cm)<1.45] yes=1,no=2,missing=1,gain=0.141875,cover=6.18578
	1:leaf=-0.0208308,cover=1.0712
	2:[sepal_width_(cm)<3.05] yes=3,no=4,missing=3,gain=0.115834,cover=5.11458
		3:[petal_width_(cm)<1.75] yes=5,no=6,missing=5,gain=0.0918413,cover=3.99972
			5:leaf=0.00295989,cover=2.68486
			6:leaf=0.0314209,cover=1.31485
		4:leaf=-0.0121063,cover=1.11487
booster[180]:
0:[petal_length_(cm)<3.4] yes=1,no=2,missing=1,gain=0.244005,cover=2.16045
	1:leaf=0.0217702,cover=1.03068
	2:leaf=-0.0268035,cover=1.12977
booster[181]:
0:[petal_width_(cm)<1.75] yes=1,no=2,missing=1,gain=0.0511796,cover=6.49926
	1:[sepal_length_(cm)<5.45] yes=3,no=4,missing=3,gain=0.101004,cover=4.63247
		3:leaf=-0.0132781,cover=1.17155
		4:[petal_width_(cm)<1.55] yes=5,no=6,missing=5,gain=0.153781,cover=3.46091
			5:leaf=-0.00389732,cover=2.19258
			6:leaf=0.0317304,cover=1.26833
	2:leaf=-0.010963,cover=1.86679
booster[182]:
0:[petal_width_(cm)<1.45] yes=1,no=2,missing=1,gain=0.132275,cover=6.10093
	1:leaf=-0.020366,cover=1.04091
	2:[sepal_width_(cm)<3.05] yes=3,no=4,missing=3,gain=0.108004,cover=5.06002
		3:[petal_width_(cm)<1.75] yes=5,no=6,missing=5,gain=0.0913546,cover=3.95345
			5:leaf=0.00259152,cover=2.6777
			6:leaf=0.0309472,cover=1.27575
		4:leaf=-0.0117663,cover=1.10657
booster[183]:
0:[petal_length_(cm)<3.4] yes=1,no=2,missing=1,gain=0.230557,cover=2.09617
	1:leaf=0.0211883,cover=1.00037
	2:leaf=-0.0264101,cover=1.09579
booster[184]:
0:[petal_length_(cm)<5.05] yes=1,no=2,missing=1,gain=0.050178,cover=6.42261
	1:[sepal_length_(cm)<6.25] yes=3,no=4,missing=3,gain=0.174229,cover=4.59863
		3:[sepal_length_(cm)<5.95] yes=5,no=6,missing=5,gain=0.108347,cover=3.52231
			5:leaf=0.00662046,cover=2.25234
			6:leaf=-0.0222888,cover=1.26997
		4:leaf=0.0288213,cover=1.07632
	2:leaf=-0.010852,cover=1.82398
booster[185]:
0:[petal_length_(cm)<4.95] yes=1,no=2,missing=1,gain=0.127887,cover=6.02243
	1:[petal_width_(cm)<1.65] yes=3,no=4,missing=3,gain=0.180031,cover=2.92535
		3:leaf=-0.0294546,cover=1.36631
		4:leaf=0.00988114,cover=1.55903
	2:[sepal_length_(cm)<6.05] yes=5,no=6,missing=5,gain=0.0279461,cover=3.09709
		5:leaf=0.000420155,cover=1.15513
		6:leaf=0.0191501,cover=1.94196
booster[186]:
0:[petal_width_(cm)<1.05] yes=1,no=2,missing=1,gain=0.205401,cover=2.03498
	1:leaf=0.0196839,cover=1.00905
	2:leaf=-0.0255756,cover=1.02593
booster[187]:
0:[sepal_length_(cm)<5.45] yes=1,no=2,missing=1,gain=0.0492228,cover=6.3182
	1:leaf=-0.0129569,cover=1.13876
	2:[petal_length_(cm)<4.95] yes=3,no=4,missing=3,gain=0.109131,cover=5.17944
		3:[sepal_length_(cm)<5.95] yes=5,no=6,missing=5,gain=0.0287872,cover=2.44388
			5:leaf=0.0247305,cover=1.04704
			6:leaf=0.00322884,cover=1.39685
		4:[sepal_length_(cm)<6.05] yes=7,no=8,missing=7,gain=0.0239869,cover=2.73556
			7:leaf=0.00248678,cover=1.10275
			8:leaf=-0.0132526,cover=1.63281
booster[188]:
0:[petal_length_(cm)<4.85] yes=1,no=2,missing=1,gain=0.11768,cover=5.9092
	1:[petal_width_(cm)<1.65] yes=3,no=4,missing=3,gain=0.101372,cover=2.43509
		3:leaf=-0.0265136,cover=1.10564
		4:leaf=0.00552057,cover=1.32945
	2:[petal_width_(cm)<1.75] yes=5,no=6,missing=5,gain=0.0970063,cover=3.47411
		5:[petal_width_(cm)<1.55] yes=7,no=8,missing=7,gain=0.291216,cover=2.3175
			7:leaf=0.025064,cover=1.14105
			8:leaf=-0.0268949,cover=1.17644
		6:leaf=0.0274131,cover=1.15661
booster[189]:
0:leaf=-0.00401407,cover=1.97474
booster[190]:
0:[sepal_length_(cm)<5.45] yes=1,no=2,missing=1,gain=0.0466941,cover=6.22871
	1:leaf=-0.0126032,cover=1.11998
	2:[petal_length_(cm)<4.95] yes=3,no=4,missing=3,gain=0.102398,cover=5.10873
		3:[sepal_length_(cm)<5.95] yes=5,no=6,missing=5,gain=0.0279409,cover=2.41092
			5:leaf=0.0242593,cover=1.0299
			6:leaf=0.00306979,cover=1.38102
		4:[sepal_length_(cm)<6.05] yes=7,no=8,missing=7,gain=0.0227002,cover=2.6978
			7:leaf=0.0024769,cover=1.0936
			8:leaf=-0.0128647,cover=1.6042
booster[191]:
0:[sepal_width_(cm)<3.15] yes=1,no=2,missing=1,gain=0.113407,cover=5.81117
	1:[petal_width_(cm)<1.75] yes=3,no=4,missing=3,gain=0.187039,cover=4.7326
		3:[sepal_width_(cm)<2.65] yes=5,no=6,missing=5,gain=0.155655,cover=3.4325
			5:leaf=0.0155935,cover=1.33994
			6:leaf=-0.0188037,cover=2.09256
		4:leaf=0.0308435,cover=1.3001
	2:leaf=-0.0186941,cover=1.07857
booster[192]:
0:leaf=-0.00391142,cover=1.96061
booster[193]:
0:[sepal_length_(cm)<5.45] yes=1,no=2,missing=1,gain=0.0438076,cover=6.1784
	1:leaf=-0.012204,cover=1.11539
	2:[petal_length_(cm)<4.95] yes=3,no=4,missing=3,gain=0.0993978,cover=5.06301
		3:[sepal_length_(cm)<5.95] yes=5,no=6,missing=5,gain=0.0240452,cover=2.38358
			5:leaf=0.0235351,cover=1.0213
			6:leaf=0.00328181,cover=1.36228
		4:[sepal_length_(cm)<6.05] yes=7,no=8,missing=7,gain=0.0224283,cover=2.67943
			7:leaf=0.0024879,cover=1.08571
			8:leaf=-0.0127872,cover=1.59372
booster[194]:
0:[petal_length_(cm)<4.95] yes=1,no=2,missing=1,gain=0.109676,cover=5.75367
	1:[petal_width_(cm)<1.65] yes=3,no=4,missing=3,gain=0.160989,cover=2.77758
		3:leaf=-0.0285049,cover=1.26719
		4:leaf=0.00931662,cover=1.51039
	2:[sepal_length_(cm)<6.05] yes=5,no=6,missing=5,gain=0.0271001,cover=2.97608
		5:leaf=-0.000114906,cover=1.12841
		6:leaf=0.0180961,cover=1.84768
booster[195]:
0:leaf=-0.00382556,cover=1.94177
booster[196]:
0:[sepal_length_(cm)<5.85] yes=1,no=2,missing=1,gain=0.0436274,cover=6.11638
	1:leaf=-0.0100023,cover=1.74395
	2:[petal_length_(cm)<4.95] yes=3,no=4,missing=3,gain=0.0783563,cover=4.37243
		3:leaf=0.017197,cover=1.84106
		4:[sepal_length_(cm)<6.15] yes=5,no=6,missing=5,gain=0.0205762,cover=2.53137
			5:leaf=0.00359609,cover=1.03926
			6:leaf=-0.0106962,cover=1.4921
booster[197]:
0:[sepal_width_(cm)<3.15] yes=1,no=2,missing=1,gain=0.104433,cover=5.68268
	1:[petal_width_(cm)<1.75] yes=3,no=4,missing=3,gain=0.179509,cover=4.62789
		3:[sepal_width_(cm)<2.65] yes=5,no=6,missing=5,gain=0.151206,cover=3.37441
			5:leaf=0.0153301,cover=1.31656
			6:leaf=-0.0187675,cover=2.05786
		4:leaf=0.0302944,cover=1.25347
	2:leaf=-0.0181175,cover=1.05479
booster[198]:
0:leaf=-0.00382171,cover=1.92597
booster[199]:
0:[sepal_length_(cm)<5.45] yes=1,no=2,missing=1,gain=0.0405692,cover=6.07007
	1:leaf=-0.0117204,cover=1.10205
	2:[petal_length_(cm)<4.95] yes=3,no=4,missing=3,gain=0.0880289,cover=4.96802
		3:[sepal_length_(cm)<5.95] yes=5,no=6,missing=5,gain=0.0241473,cover=2.32654
			5:leaf=0.0227689,cover=1.00718
			6:leaf=0.00277155,cover=1.31936
		4:[sepal_length_(cm)<6.05] yes=7,no=8,missing=7,gain=0.0199375,cover=2.64148
			7:leaf=0.00243318,cover=1.07731
			8:leaf=-0.0119777,cover=1.56416
booster[200]:
0:[petal_length_(cm)<4.95] yes=1,no=2,missing=1,gain=0.09986,cover=5.63199
	1:[petal_width_(cm)<1.65] yes=3,no=4,missing=3,gain=0.153601,cover=2.70265
		3:leaf=-0.0279897,cover=1.21803
		4:leaf=0.00923624,cover=1.48462
	2:[sepal_length_(cm)<6.05] yes=5,no=6,missing=5,gain=0.0245244,cover=2.92934
		5:leaf=-9.98934e-005,cover=1.1181
		6:leaf=0.0173207,cover=1.81124
booster[201]:
0:leaf=-0.00373718,cover=1.90843
booster[202]:
0:[sepal_length_(cm)<5.85] yes=1,no=2,missing=1,gain=0.0419136,cover=6.012
	1:leaf=-0.00979953,cover=1.71836
	2:[petal_width_(cm)<1.55] yes=3,no=4,missing=3,gain=0.0801342,cover=4.29364
		3:leaf=-0.00931318,cover=1.54227
		4:[petal_width_(cm)<1.75] yes=5,no=6,missing=5,gain=0.147137,cover=2.75137
			5:leaf=0.0306867,cover=1.2393
			6:leaf=-0.00638466,cover=1.51207
booster[203]:
0:[sepal_width_(cm)<3.15] yes=1,no=2,missing=1,gain=0.0971585,cover=5.56526
	1:[petal_width_(cm)<1.75] yes=3,no=4,missing=3,gain=0.172439,cover=4.53339
		3:[sepal_width_(cm)<2.65] yes=5,no=6,missing=5,gain=0.146988,cover=3.32072
			5:leaf=0.0151229,cover=1.29589
			6:leaf=-0.0186696,cover=2.02483
		4:leaf=0.0298288,cover=1.21267
	2:leaf=-0.0175911,cover=1.03186
booster[204]:
0:leaf=-0.00378669,cover=1.89671
booster[205]:
0:[petal_length_(cm)<5.05] yes=1,no=2,missing=1,gain=0.0396551,cover=5.97324
	1:[sepal_length_(cm)<6.15] yes=3,no=4,missing=3,gain=0.117051,cover=4.28577
		3:[sepal_width_(cm)<3.05] yes=5,no=6,missing=5,gain=0.0490211,cover=3.0882
			5:leaf=-0.0127134,cover=2.06273
			6:leaf=0.00785345,cover=1.02547
		4:leaf=0.0232733,cover=1.19757
	2:leaf=-0.00960207,cover=1.68747
booster[206]:
0:[petal_length_(cm)<4.95] yes=1,no=2,missing=1,gain=0.099032,cover=5.51764
	1:[petal_width_(cm)<1.65] yes=3,no=4,missing=3,gain=0.14348,cover=2.63576
		3:leaf=-0.0276252,cover=1.18353
		4:leaf=0.00870915,cover=1.45223
	2:[sepal_length_(cm)<6.05] yes=5,no=6,missing=5,gain=0.0225713,cover=2.88188
		5:leaf=8.74622e-005,cover=1.10328
		6:leaf=0.0170734,cover=1.7786
booster[207]:
0:leaf=-0.00365485,cover=1.88691
booster[208]:
0:[sepal_length_(cm)<5.85] yes=1,no=2,missing=1,gain=0.0391551,cover=5.917
	1:leaf=-0.00938223,cover=1.70527
	2:[petal_width_(cm)<1.55] yes=3,no=4,missing=3,gain=0.0789162,cover=4.21173
		3:leaf=-0.00933039,cover=1.51009
		4:[petal_width_(cm)<1.75] yes=5,no=6,missing=5,gain=0.130893,cover=2.70163
			5:leaf=0.0296218,cover=1.22645
			6:leaf=-0.00571018,cover=1.47518
booster[209]:
0:[sepal_width_(cm)<3.15] yes=1,no=2,missing=1,gain=0.0934151,cover=5.44595
	1:[petal_width_(cm)<1.75] yes=3,no=4,missing=3,gain=0.16022,cover=4.43202
		3:[sepal_width_(cm)<2.65] yes=5,no=6,missing=5,gain=0.134079,cover=3.26978
			5:leaf=0.014543,cover=1.27508
			6:leaf=-0.0178831,cover=1.99469
		4:leaf=0.0291529,cover=1.16224
	2:leaf=-0.0173949,cover=1.01393
booster[210]:
0:leaf=-0.00370456,cover=1.87599
booster[211]:
0:[petal_length_(cm)<5.05] yes=1,no=2,missing=1,gain=0.0395479,cover=5.88041
	1:[sepal_length_(cm)<6.15] yes=3,no=4,missing=3,gain=0.106298,cover=4.21904
		3:[sepal_width_(cm)<3.05] yes=5,no=6,missing=5,gain=0.0440307,cover=3.05467
			5:leaf=-0.0119057,cover=2.02978
			6:leaf=0.00758813,cover=1.02489
		4:leaf=0.0226567,cover=1.16438
	2:leaf=-0.00955377,cover=1.66137
booster[212]:
0:[petal_length_(cm)<4.95] yes=1,no=2,missing=1,gain=0.0997429,cover=5.40102
	1:[petal_width_(cm)<1.65] yes=3,no=4,missing=3,gain=0.132228,cover=2.57099
		3:leaf=-0.0272554,cover=1.15066
		4:leaf=0.00801372,cover=1.42034
	2:[sepal_length_(cm)<6.05] yes=5,no=6,missing=5,gain=0.0232256,cover=2.83003
		5:leaf=-6.22617e-005,cover=1.08539
		6:leaf=0.0171609,cover=1.74464
booster[213]:
0:leaf=-0.0035728,cover=1.86669
booster[214]:
0:[sepal_length_(cm)<5.85] yes=1,no=2,missing=1,gain=0.0367049,cover=5.8267
	1:leaf=-0.0090043,cover=1.69305
	2:[petal_width_(cm)<1.55] yes=3,no=4,missing=3,gain=0.0775339,cover=4.13365
		3:leaf=-0.00933169,cover=1.4793
		4:[petal_width_(cm)<1.75] yes=5,no=6,missing=5,gain=0.116655,cover=2.65435
			5:leaf=0.0286213,cover=1.21362
			6:leaf=-0.00508854,cover=1.44073
booster[215]:
0:[petal_length_(cm)<4.95] yes=1,no=2,missing=1,gain=0.0935085,cover=5.33243
	1:[petal_width_(cm)<1.65] yes=3,no=4,missing=3,gain=0.126321,cover=2.53116
		3:leaf=-0.0268734,cover=1.11859
		4:leaf=0.00777609,cover=1.41257
	2:[sepal_length_(cm)<6.05] yes=5,no=6,missing=5,gain=0.023363,cover=2.80127
		5:leaf=-0.000325008,cover=1.08279
		6:leaf=0.0167521,cover=1.71848
booster[216]:
0:leaf=-0.00363079,cover=1.85161
booster[217]:
0:[sepal_length_(cm)<5.85] yes=1,no=2,missing=1,gain=0.0365636,cover=5.78142
	1:leaf=-0.00895152,cover=1.68034
	2:[petal_width_(cm)<1.55] yes=3,no=4,missing=3,gain=0.0763528,cover=4.10109
		3:leaf=-0.00922771,cover=1.46481
		4:[sepal_length_(cm)<6.05] yes=5,no=6,missing=5,gain=0.11517,cover=2.63628
			5:leaf=0.0277969,cover=1.3057
			6:leaf=-0.00574718,cover=1.33058
booster[218]:
0:[petal_length_(cm)<4.95] yes=1,no=2,missing=1,gain=0.0927908,cover=5.27745
	1:[petal_width_(cm)<1.65] yes=3,no=4,missing=3,gain=0.120402,cover=2.50113
		3:leaf=-0.0266129,cover=1.09652
		4:leaf=0.00739932,cover=1.40461
	2:[sepal_length_(cm)<6.05] yes=5,no=6,missing=5,gain=0.0216747,cover=2.77633
		5:leaf=-0.000122409,cover=1.07729
		6:leaf=0.0165431,cover=1.69904
booster[219]:
0:leaf=-0.00369523,cover=1.83746
booster[220]:
0:[sepal_length_(cm)<5.85] yes=1,no=2,missing=1,gain=0.0363212,cover=5.74141
	1:leaf=-0.00889942,cover=1.66797
	2:[petal_width_(cm)<1.55] yes=3,no=4,missing=3,gain=0.0749535,cover=4.07344
		3:leaf=-0.0091236,cover=1.45054
		4:[petal_width_(cm)<1.75] yes=5,no=6,missing=5,gain=0.109904,cover=2.62289
			5:leaf=0.0281304,cover=1.20322
			6:leaf=-0.00479944,cover=1.41967
booster[221]:
0:[petal_length_(cm)<4.95] yes=1,no=2,missing=1,gain=0.087247,cover=5.22764
	1:[petal_width_(cm)<1.65] yes=3,no=4,missing=3,gain=0.119068,cover=2.47455
		3:leaf=-0.0263646,cover=1.0759
		4:leaf=0.00751516,cover=1.39865
	2:[sepal_length_(cm)<6.05] yes=5,no=6,missing=5,gain=0.01901,cover=2.75309
		5:leaf=9.73981e-005,cover=1.07289
		6:leaf=0.0159405,cover=1.6802
booster[222]:
0:leaf=-0.00374991,cover=1.82329
booster[223]:
0:[sepal_length_(cm)<5.85] yes=1,no=2,missing=1,gain=0.0361312,cover=5.69825
	1:leaf=-0.00884541,cover=1.65582
	2:[petal_width_(cm)<1.55] yes=3,no=4,missing=3,gain=0.0737563,cover=4.04243
		3:leaf=-0.00902239,cover=1.43659
		4:[sepal_length_(cm)<6.05] yes=5,no=6,missing=5,gain=0.105047,cover=2.60583
			5:leaf=0.027055,cover=1.29904
			6:leaf=-0.00524846,cover=1.30679
booster[224]:
0:[sepal_width_(cm)<3.05] yes=1,no=2,missing=1,gain=0.0867146,cover=5.17539
	1:[petal_width_(cm)<1.65] yes=3,no=4,missing=3,gain=0.0400876,cover=4.03864
		3:[sepal_length_(cm)<6.05] yes=5,no=6,missing=5,gain=0.0736794,cover=2.32545
			5:leaf=-0.0130881,cover=1.31104
			6:leaf=0.0130947,cover=1.01441
		4:leaf=0.0162718,cover=1.71318
	2:leaf=-0.0160571,cover=1.13675
booster[225]:
0:leaf=-0.00381708,cover=1.81546
booster[226]:
0:[petal_length_(cm)<5.05] yes=1,no=2,missing=1,gain=0.0360345,cover=5.67698
	1:[sepal_length_(cm)<6.15] yes=3,no=4,missing=3,gain=0.101972,cover=4.1016
		3:[sepal_width_(cm)<3.05] yes=5,no=6,missing=5,gain=0.0394971,cover=2.97914
			5:leaf=-0.0114764,cover=1.96973
			6:leaf=0.00712499,cover=1.00941
		4:leaf=0.0225086,cover=1.12247
	2:leaf=-0.00902909,cover=1.57537
booster[227]:
0:[petal_length_(cm)<4.95] yes=1,no=2,missing=1,gain=0.0857168,cover=5.14932
	1:[petal_width_(cm)<1.65] yes=3,no=4,missing=3,gain=0.114887,cover=2.4322
		3:leaf=-0.0261279,cover=1.05585
		4:leaf=0.00734846,cover=1.37635
	2:[sepal_length_(cm)<6.05] yes=5,no=6,missing=5,gain=0.0147248,cover=2.71712
		5:leaf=0.000704701,cover=1.06033
		6:leaf=0.0153538,cover=1.65679
booster[228]:
0:leaf=-0.00368555,cover=1.80772
booster[229]:
0:[sepal_length_(cm)<5.85] yes=1,no=2,missing=1,gain=0.0350813,cover=5.62927
	1:leaf=-0.00863616,cover=1.64137
	2:[petal_width_(cm)<1.55] yes=3,no=4,missing=3,gain=0.0722977,cover=3.9879
		3:leaf=-0.00893713,cover=1.41114
		4:[petal_width_(cm)<1.75] yes=5,no=6,missing=5,gain=0.103855,cover=2.57676
			5:leaf=0.027696,cover=1.1862
			6:leaf=-0.00457165,cover=1.39056
booster[230]:
0:[sepal_length_(cm)<5.95] yes=1,no=2,missing=1,gain=0.0806062,cover=5.08835
	1:leaf=-0.0134653,cover=1.56116
	2:[petal_width_(cm)<1.75] yes=3,no=4,missing=3,gain=0.143598,cover=3.52719
		3:[petal_width_(cm)<1.55] yes=5,no=6,missing=5,gain=0.171915,cover=2.42857
			5:leaf=0.0150655,cover=1.25386
			6:leaf=-0.0246357,cover=1.17471
		4:leaf=0.0282062,cover=1.09862
booster[231]:
0:leaf=-0.00368613,cover=1.79708
booster[232]:
0:[sepal_length_(cm)<5.85] yes=1,no=2,missing=1,gain=0.0348301,cover=5.59562
	1:leaf=-0.00863045,cover=1.63994
	2:[petal_length_(cm)<4.95] yes=3,no=4,missing=3,gain=0.0676197,cover=3.95568
		3:leaf=0.0168189,cover=1.64252
		4:leaf=-0.0050383,cover=2.31316
booster[233]:
0:[petal_length_(cm)<4.95] yes=1,no=2,missing=1,gain=0.0851322,cover=5.04569
	1:[petal_width_(cm)<1.65] yes=3,no=4,missing=3,gain=0.108104,cover=2.3869
		3:leaf=-0.0258179,cover=1.03121
		4:leaf=0.00691924,cover=1.35569
	2:[sepal_length_(cm)<6.05] yes=5,no=6,missing=5,gain=0.0138373,cover=2.65879
		5:leaf=0.000813668,cover=1.04848
		6:leaf=0.0152541,cover=1.61031
booster[234]:
0:leaf=-0.00368235,cover=1.78063
booster[235]:
0:[sepal_length_(cm)<5.85] yes=1,no=2,missing=1,gain=0.0345271,cover=5.55172
	1:leaf=-0.00857917,cover=1.62849
	2:[petal_width_(cm)<1.55] yes=3,no=4,missing=3,gain=0.0682814,cover=3.92323
		3:leaf=-0.00865171,cover=1.38471
		4:[petal_width_(cm)<1.75] yes=5,no=6,missing=5,gain=0.0936987,cover=2.53852
			5:leaf=0.0267323,cover=1.17725
			6:leaf=-0.00418014,cover=1.36127
booster[236]:
0:[sepal_width_(cm)<3.05] yes=1,no=2,missing=1,gain=0.080606,cover=4.99812
	1:[petal_width_(cm)<1.65] yes=3,no=4,missing=3,gain=0.0354266,cover=3.91444
		3:[petal_length_(cm)<5.05] yes=5,no=6,missing=5,gain=0.00363092,cover=2.25483
			5:leaf=-0.00377062,cover=1.12185
			6:leaf=0.00214008,cover=1.13297
		4:leaf=0.0155535,cover=1.65961
	2:leaf=-0.0157613,cover=1.08368
booster[237]:
0:leaf=-0.00374058,cover=1.77374
booster[238]:
0:[petal_length_(cm)<5.05] yes=1,no=2,missing=1,gain=0.0338412,cover=5.53051
	1:[sepal_length_(cm)<6.15] yes=3,no=4,missing=3,gain=0.0921814,cover=4.00487
		3:[sepal_width_(cm)<3.05] yes=5,no=6,missing=5,gain=0.0347394,cover=2.9249
			5:leaf=-0.0107555,cover=1.9245
			6:leaf=0.00675113,cover=1.0004
		4:leaf=0.0218174,cover=1.07998
	2:leaf=-0.0087305,cover=1.52564
booster[239]:
0:[petal_length_(cm)<4.95] yes=1,no=2,missing=1,gain=0.0807244,cover=4.97379
	1:[petal_width_(cm)<1.65] yes=3,no=4,missing=3,gain=0.103128,cover=2.33995
		3:leaf=-0.0254268,cover=1.00112
		4:leaf=0.00674647,cover=1.33883
	2:[sepal_length_(cm)<6.05] yes=5,no=6,missing=5,gain=0.0129936,cover=2.63383
		5:leaf=0.000785949,cover=1.03921
		6:leaf=0.0148368,cover=1.59462
booster[240]:
0:leaf=-0.00361313,cover=1.76687
booster[241]:
0:[sepal_length_(cm)<5.45] yes=1,no=2,missing=1,gain=0.0335996,cover=5.48653
	1:leaf=-0.0101992,cover=1.03494
	2:[petal_length_(cm)<4.95] yes=3,no=4,missing=3,gain=0.0676941,cover=4.45159
		3:[petal_width_(cm)<1.7] yes=5,no=6,missing=5,gain=0.00528068,cover=2.07531
			5:leaf=0.0186194,cover=1.06585
			6:leaf=0.00382941,cover=1.00946
		4:[sepal_length_(cm)<6.05] yes=7,no=8,missing=7,gain=0.0111407,cover=2.37629
			7:leaf=0.00162321,cover=1.00294
			8:leaf=-0.00962242,cover=1.37334
booster[242]:
0:[sepal_length_(cm)<5.95] yes=1,no=2,missing=1,gain=0.0776336,cover=4.91749
	1:leaf=-0.0134149,cover=1.51527
	2:[petal_width_(cm)<1.75] yes=3,no=4,missing=3,gain=0.130151,cover=3.40222
		3:[petal_width_(cm)<1.55] yes=5,no=6,missing=5,gain=0.157019,cover=2.36134
			5:leaf=0.0147773,cover=1.20413
			6:leaf=-0.0234394,cover=1.15722
		4:leaf=0.0273967,cover=1.04087
booster[243]:
0:leaf=-0.00344197,cover=1.75392
booster[244]:
0:[sepal_length_(cm)<5.85] yes=1,no=2,missing=1,gain=0.0345916,cover=5.44242
	1:leaf=-0.00854802,cover=1.61423
	2:[petal_width_(cm)<1.55] yes=3,no=4,missing=3,gain=0.0668704,cover=3.82819
		3:leaf=-0.00856494,cover=1.34371
		4:[sepal_length_(cm)<6.05] yes=5,no=6,missing=5,gain=0.0897485,cover=2.48448
			5:leaf=0.0258438,cover=1.25337
			6:leaf=-0.00466957,cover=1.23111
booster[245]:
0:[sepal_width_(cm)<3.05] yes=1,no=2,missing=1,gain=0.0773791,cover=4.87012
	1:[petal_width_(cm)<1.65] yes=3,no=4,missing=3,gain=0.0320143,cover=3.8206
		3:[petal_length_(cm)<5.05] yes=5,no=6,missing=5,gain=0.003317,cover=2.2102
			5:leaf=-0.00356144,cover=1.09501
			6:leaf=0.00210847,cover=1.11519
		4:leaf=0.0150295,cover=1.6104
	2:leaf=-0.0156864,cover=1.04952
booster[246]:
0:leaf=-0.00351497,cover=1.74771
booster[247]:
0:[sepal_length_(cm)<5.85] yes=1,no=2,missing=1,gain=0.0325685,cover=5.42503
	1:leaf=-0.00826746,cover=1.60668
	2:[petal_width_(cm)<1.55] yes=3,no=4,missing=3,gain=0.0642086,cover=3.81836
		3:leaf=-0.00840064,cover=1.34213
		4:[petal_width_(cm)<1.75] yes=5,no=6,missing=5,gain=0.0857426,cover=2.47623
			5:leaf=0.0258917,cover=1.16253
			6:leaf=-0.00398824,cover=1.3137
booster[248]:
0:[petal_length_(cm)<4.95] yes=1,no=2,missing=1,gain=0.0734147,cover=4.84967
	1:[sepal_width_(cm)<2.85] yes=3,no=4,missing=3,gain=0.0233023,cover=2.27235
		3:leaf=0.00114227,cover=1.0354
		4:leaf=-0.0159987,cover=1.23694
	2:[sepal_length_(cm)<6.05] yes=5,no=6,missing=5,gain=0.0108778,cover=2.57732
		5:leaf=0.000889285,cover=1.02714
		6:leaf=0.0140307,cover=1.55018
booster[249]:
0:leaf=-0.00355184,cover=1.73902
booster[250]:
0:[sepal_length_(cm)<5.85] yes=1,no=2,missing=1,gain=0.0312577,cover=5.40735
	1:leaf=-0.00808283,cover=1.60427
	2:[petal_width_(cm)<1.55] yes=3,no=4,missing=3,gain=0.0605991,cover=3.80309
		3:leaf=-0.00812046,cover=1.33698
		4:[petal_width_(cm)<1.75] yes=5,no=6,missing=5,gain=0.0835897,cover=2.46611
			5:leaf=0.0254479,cover=1.1576
			6:leaf=-0.00404446,cover=1.30851
booster[251]:
0:[petal_length_(cm)<4.95] yes=1,no=2,missing=1,gain=0.0725418,cover=4.8267
	1:[sepal_width_(cm)<2.85] yes=3,no=4,missing=3,gain=0.021536,cover=2.27018
		3:leaf=0.000923059,cover=1.03721
		4:leaf=-0.0156925,cover=1.23297
	2:[sepal_length_(cm)<6.05] yes=5,no=6,missing=5,gain=0.00997858,cover=2.55651
		5:leaf=0.00104246,cover=1.0209
		6:leaf=0.0138979,cover=1.53561
booster[252]:
0:leaf=-0.0035849,cover=1.73059
booster[253]:
0:[petal_length_(cm)<5.05] yes=1,no=2,missing=1,gain=0.0308926,cover=5.38994
	1:[sepal_length_(cm)<6.15] yes=3,no=4,missing=3,gain=0.0893193,cover=3.93046
		3:[sepal_width_(cm)<2.55] yes=5,no=6,missing=5,gain=0.0255841,cover=2.88177
			5:leaf=-0.0123902,cover=1.06604
			6:leaf=0.00273802,cover=1.81573
		4:leaf=0.0215379,cover=1.04869
	2:leaf=-0.00841428,cover=1.45948
booster[254]:
0:[sepal_length_(cm)<5.95] yes=1,no=2,missing=1,gain=0.0722124,cover=4.80413
	1:leaf=-0.0129648,cover=1.48425
	2:[sepal_width_(cm)<2.75] yes=3,no=4,missing=3,gain=0.0351514,cover=3.31988
		3:leaf=-0.00373252,cover=1.16589
		4:[petal_length_(cm)<5.05] yes=5,no=6,missing=5,gain=0.106285,cover=2.15399
			5:leaf=-0.00582153,cover=1.1453
			6:leaf=0.0283915,cover=1.00869
booster[255]:
0:leaf=-0.00340468,cover=1.72358
booster[256]:
0:[sepal_length_(cm)<5.85] yes=1,no=2,missing=1,gain=0.030531,cover=5.35643
	1:leaf=-0.0080204,cover=1.60473
	2:[petal_width_(cm)<1.55] yes=3,no=4,missing=3,gain=0.0566655,cover=3.7517
		3:leaf=-0.00785468,cover=1.31194
		4:[petal_width_(cm)<1.75] yes=5,no=6,missing=5,gain=0.0824827,cover=2.43976
			5:leaf=0.0251053,cover=1.14198
			6:leaf=-0.00420349,cover=1.29778
booster[257]:
0:[sepal_width_(cm)<3.05] yes=1,no=2,missing=1,gain=0.0716532,cover=4.76293
	1:[petal_width_(cm)<1.65] yes=3,no=4,missing=3,gain=0.0336182,cover=3.75775
		3:[petal_length_(cm)<5.05] yes=5,no=6,missing=5,gain=0.00336196,cover=2.16983
			5:leaf=-0.0038796,cover=1.08977
			6:leaf=0.00190779,cover=1.08006
		4:leaf=0.015032,cover=1.58792
	2:leaf=-0.0152382,cover=1.00518
booster[258]:
0:leaf=-0.00346406,cover=1.71749
booster[259]:
0:[sepal_length_(cm)<5.45] yes=1,no=2,missing=1,gain=0.028878,cover=5.33598
	1:leaf=-0.00946136,cover=1.02272
	2:[petal_length_(cm)<4.95] yes=3,no=4,missing=3,gain=0.0607072,cover=4.31326
		3:[petal_width_(cm)<1.55] yes=5,no=6,missing=5,gain=0.00404458,cover=2.03309
			5:leaf=0.0176217,cover=1.00822
			6:leaf=0.00381036,cover=1.02487
		4:[sepal_length_(cm)<6.15] yes=7,no=8,missing=7,gain=0.00334463,cover=2.28017
			7:leaf=-0.000476741,cover=1.02738
			8:leaf=-0.00787168,cover=1.25279
booster[260]:
0:[sepal_length_(cm)<5.95] yes=1,no=2,missing=1,gain=0.0710866,cover=4.73978
	1:leaf=-0.0128989,cover=1.46834
	2:[sepal_width_(cm)<2.75] yes=3,no=4,missing=3,gain=0.0341507,cover=3.27144
		3:leaf=-0.00362756,cover=1.15704
		4:[sepal_length_(cm)<6.55] yes=5,no=6,missing=5,gain=0.054297,cover=2.1144
			5:leaf=0.0233657,cover=1.09859
			6:leaf=-0.00259146,cover=1.01581
booster[261]:
0:leaf=-0.00334496,cover=1.7085
booster[262]:
0:[sepal_length_(cm)<5.85] yes=1,no=2,missing=1,gain=0.0301303,cover=5.30619
	1:leaf=-0.00797219,cover=1.59399
	2:[petal_width_(cm)<1.55] yes=3,no=4,missing=3,gain=0.0556443,cover=3.7122
		3:leaf=-0.00779532,cover=1.29661
		4:[petal_width_(cm)<1.75] yes=5,no=6,missing=5,gain=0.0781756,cover=2.41559
			5:leaf=0.0246725,cover=1.13939
			6:leaf=-0.00402094,cover=1.27619
booster[263]:
0:[sepal_length_(cm)<5.95] yes=1,no=2,missing=1,gain=0.0673237,cover=4.71061
	1:leaf=-0.0125634,cover=1.46219
	2:[sepal_width_(cm)<2.75] yes=3,no=4,missing=3,gain=0.0320927,cover=3.24843
		3:leaf=-0.0034823,cover=1.1541
		4:[sepal_length_(cm)<6.55] yes=5,no=6,missing=5,gain=0.0527935,cover=2.09433
			5:leaf=0.0229473,cover=1.08155
			6:leaf=-0.00264343,cover=1.01278
booster[264]:
0:leaf=-0.00340072,cover=1.70241
booster[265]:
0:[sepal_length_(cm)<5.85] yes=1,no=2,missing=1,gain=0.029967,cover=5.28585
	1:leaf=-0.00796326,cover=1.59273
	2:[petal_length_(cm)<4.95] yes=3,no=4,missing=3,gain=0.054089,cover=3.69312
		3:leaf=0.0156226,cover=1.5318
		4:leaf=-0.00443012,cover=2.16132
booster[266]:
0:[petal_length_(cm)<4.95] yes=1,no=2,missing=1,gain=0.0690325,cover=4.68686
	1:[sepal_width_(cm)<2.85] yes=3,no=4,missing=3,gain=0.0197892,cover=2.2153
		3:leaf=0.000816774,cover=1.02135
		4:leaf=-0.0152906,cover=1.19395
	2:[sepal_length_(cm)<6.05] yes=5,no=6,missing=5,gain=0.00684908,cover=2.47156
		5:leaf=0.00160858,cover=1.00531
		6:leaf=0.0133639,cover=1.46626
booster[267]:
0:leaf=-0.00338522,cover=1.69149
booster[268]:
0:[sepal_length_(cm)<5.85] yes=1,no=2,missing=1,gain=0.0287083,cover=5.26684
	1:leaf=-0.0077873,cover=1.59043
	2:[petal_width_(cm)<1.55] yes=3,no=4,missing=3,gain=0.0522694,cover=3.67641
		3:leaf=-0.00757267,cover=1.27884
		4:[petal_width_(cm)<1.75] yes=5,no=6,missing=5,gain=0.0775475,cover=2.39757
			5:leaf=0.0242988,cover=1.13474
			6:leaf=-0.0042459,cover=1.26284
booster[269]:
0:[sepal_length_(cm)<5.95] yes=1,no=2,missing=1,gain=0.06415,cover=4.66714
	1:leaf=-0.0122273,cover=1.4513
	2:[sepal_width_(cm)<2.75] yes=3,no=4,missing=3,gain=0.0306326,cover=3.21584
		3:leaf=-0.00336625,cover=1.14581
		4:[sepal_length_(cm)<6.55] yes=5,no=6,missing=5,gain=0.0507415,cover=2.07003
			5:leaf=0.0225989,cover=1.06437
			6:leaf=-0.00258248,cover=1.00566
booster[270]:
0:leaf=-0.00343666,cover=1.68567
booster[271]:
0:[sepal_length_(cm)<5.85] yes=1,no=2,missing=1,gain=0.0285603,cover=5.24676
	1:leaf=-0.00777976,cover=1.58927
	2:[petal_length_(cm)<4.95] yes=3,no=4,missing=3,gain=0.0508211,cover=3.65749
		3:leaf=0.0152079,cover=1.51943
		4:leaf=-0.00429628,cover=2.13806
booster[272]:
0:[petal_length_(cm)<4.95] yes=1,no=2,missing=1,gain=0.0653655,cover=4.64379
	1:[sepal_width_(cm)<2.85] yes=3,no=4,missing=3,gain=0.0183759,cover=2.20025
		3:leaf=0.00076199,cover=1.0192
		4:leaf=-0.0148062,cover=1.18105
	2:[sepal_width_(cm)<2.75] yes=5,no=6,missing=5,gain=0.00314913,cover=2.44354
		5:leaf=0.00244381,cover=1.02885
		6:leaf=0.0125634,cover=1.4147
booster[273]:
0:leaf=-0.00342138,cover=1.67535
booster[274]:
0:[sepal_length_(cm)<5.85] yes=1,no=2,missing=1,gain=0.0273292,cover=5.22878
	1:leaf=-0.00760436,cover=1.5868
	2:[petal_width_(cm)<1.55] yes=3,no=4,missing=3,gain=0.0491754,cover=3.64198
		3:leaf=-0.0073644,cover=1.26212
		4:[petal_width_(cm)<1.75] yes=5,no=6,missing=5,gain=0.0768392,cover=2.37986
			5:leaf=0.0239304,cover=1.13025
			6:leaf=-0.00445647,cover=1.24961
booster[275]:
0:[sepal_length_(cm)<5.95] yes=1,no=2,missing=1,gain=0.0614206,cover=4.6253
	1:leaf=-0.0119326,cover=1.43985
	2:[sepal_width_(cm)<2.75] yes=3,no=4,missing=3,gain=0.0292342,cover=3.18545
		3:leaf=-0.00324023,cover=1.13868
		4:leaf=0.0133172,cover=2.04677
booster[276]:
0:leaf=-0.00345027,cover=1.66873
booster[277]:
0:[sepal_length_(cm)<5.85] yes=1,no=2,missing=1,gain=0.0274357,cover=5.21245
	1:leaf=-0.00759862,cover=1.58572
	2:[petal_width_(cm)<1.55] yes=3,no=4,missing=3,gain=0.0469749,cover=3.62673
		3:leaf=-0.00707124,cover=1.26292
		4:[petal_width_(cm)<1.75] yes=5,no=6,missing=5,gain=0.0730568,cover=2.36381
			5:leaf=0.0235111,cover=1.12555
			6:leaf=-0.00427582,cover=1.23827
booster[278]:
0:[petal_length_(cm)<4.85] yes=1,no=2,missing=1,gain=0.0608871,cover=4.60537
	1:leaf=-0.0102559,cover=1.87826
	2:[sepal_width_(cm)<2.75] yes=3,no=4,missing=3,gain=0.0120699,cover=2.72711
		3:leaf=0.000385555,cover=1.17408
		4:leaf=0.0129786,cover=1.55303
booster[279]:
0:leaf=-0.00346718,cover=1.66218
booster[280]:
0:[sepal_length_(cm)<5.85] yes=1,no=2,missing=1,gain=0.0268483,cover=5.1951
	1:leaf=-0.00753218,cover=1.58243
	2:[petal_length_(cm)<4.95] yes=3,no=4,missing=3,gain=0.0467374,cover=3.61267
		3:leaf=0.0146674,cover=1.51069
		4:leaf=-0.00411879,cover=2.10198
booster[281]:
0:[petal_length_(cm)<4.95] yes=1,no=2,missing=1,gain=0.0601686,cover=4.5844
	1:[sepal_width_(cm)<2.85] yes=3,no=4,missing=3,gain=0.0168928,cover=2.18619
		3:leaf=0.00075096,cover=1.01793
		4:leaf=-0.014179,cover=1.16827
	2:[sepal_width_(cm)<2.75] yes=5,no=6,missing=5,gain=0.0017255,cover=2.39821
		5:leaf=0.00267503,cover=1.01634
		6:leaf=0.0119516,cover=1.38187
booster[282]:
0:leaf=-0.00344952,cover=1.65247
booster[283]:
0:[sepal_length_(cm)<5.85] yes=1,no=2,missing=1,gain=0.0256933,cover=5.17819
	1:leaf=-0.00736385,cover=1.58015
	2:[petal_width_(cm)<1.55] yes=3,no=4,missing=3,gain=0.0446957,cover=3.59804
		3:leaf=-0.00698038,cover=1.24437
		4:[petal_width_(cm)<1.75] yes=5,no=6,missing=5,gain=0.0752349,cover=2.35368
			5:leaf=0.0234018,cover=1.12081
			6:leaf=-0.00467652,cover=1.23287
booster[284]:
0:[sepal_length_(cm)<5.95] yes=1,no=2,missing=1,gain=0.0583824,cover=4.56709
	1:leaf=-0.0116308,cover=1.42338
	2:[sepal_width_(cm)<2.75] yes=3,no=4,missing=3,gain=0.0268547,cover=3.14371
		3:leaf=-0.003002,cover=1.12654
		4:leaf=0.0129914,cover=2.01718
booster[285]:
0:leaf=-0.00347555,cover=1.64625
booster[286]:
0:[sepal_length_(cm)<5.85] yes=1,no=2,missing=1,gain=0.0258135,cover=5.16217
	1:leaf=-0.00736127,cover=1.57917
	2:[petal_length_(cm)<4.95] yes=3,no=4,missing=3,gain=0.0430146,cover=3.58301
		3:leaf=0.0142177,cover=1.502
		4:leaf=-0.00387489,cover=2.081
booster[287]:
0:[sepal_length_(cm)<5.95] yes=1,no=2,missing=1,gain=0.0568028,cover=4.54768
	1:leaf=-0.0114705,cover=1.42128
	2:[sepal_width_(cm)<2.75] yes=3,no=4,missing=3,gain=0.0251136,cover=3.1264
		3:leaf=-0.00280561,cover=1.12194
		4:leaf=0.0127396,cover=2.00446
booster[288]:
0:leaf=-0.00345241,cover=1.6374
booster[289]:
0:[sepal_length_(cm)<5.85] yes=1,no=2,missing=1,gain=0.0258526,cover=5.14559
	1:leaf=-0.00735695,cover=1.57821
	2:[petal_width_(cm)<1.55] yes=3,no=4,missing=3,gain=0.043108,cover=3.56737
		3:leaf=-0.00676135,cover=1.23609
		4:[petal_width_(cm)<1.75] yes=5,no=6,missing=5,gain=0.0740903,cover=2.33128
			5:leaf=0.0232459,cover=1.11598
			6:leaf=-0.00469861,cover=1.21531
booster[290]:
0:[sepal_width_(cm)<2.65] yes=1,no=2,missing=1,gain=0.0575454,cover=4.53122
	1:leaf=0.0139573,cover=1.17692
	2:[petal_width_(cm)<1.75] yes=3,no=4,missing=3,gain=0.113708,cover=3.3543
		3:leaf=-0.0185261,cover=1.8805
		4:leaf=0.0110735,cover=1.47381
booster[291]:
0:leaf=-0.00349399,cover=1.62997
booster[292]:
0:[petal_length_(cm)<5.05] yes=1,no=2,missing=1,gain=0.0249316,cover=5.12369
	1:[sepal_length_(cm)<6.05] yes=3,no=4,missing=3,gain=0.0818619,cover=3.79249
		3:[sepal_width_(cm)<2.55] yes=5,no=6,missing=5,gain=0.0161127,cover=2.65049
			5:leaf=-0.0111988,cover=1.05291
			6:leaf=0.0014338,cover=1.59758
		4:leaf=0.0196276,cover=1.14199
	2:leaf=-0.00786721,cover=1.3312
booster[293]:
0:[sepal_length_(cm)<5.95] yes=1,no=2,missing=1,gain=0.0576451,cover=4.50428
	1:leaf=-0.0115392,cover=1.41181
	2:[sepal_width_(cm)<2.75] yes=3,no=4,missing=3,gain=0.0246058,cover=3.09247
		3:leaf=-0.00268176,cover=1.10984
		4:leaf=0.0128213,cover=1.98263
booster[294]:
0:leaf=-0.00336158,cover=1.62511
booster[295]:
0:[sepal_length_(cm)<5.45] yes=1,no=2,missing=1,gain=0.0245418,cover=5.10262
	1:leaf=-0.00873942,cover=1.01017
	2:[petal_length_(cm)<4.95] yes=3,no=4,missing=3,gain=0.0495499,cover=4.09245
		3:leaf=0.0130573,cover=1.95273
		4:leaf=-0.00526992,cover=2.13972
booster[296]:
0:[sepal_length_(cm)<5.95] yes=1,no=2,missing=1,gain=0.0553469,cover=4.47973
	1:leaf=-0.0113487,cover=1.40764
	2:[sepal_width_(cm)<2.75] yes=3,no=4,missing=3,gain=0.0241187,cover=3.07209
		3:leaf=-0.00271662,cover=1.10698
		4:leaf=0.0126239,cover=1.96511
booster[297]:
0:leaf=-0.00325187,cover=1.61695
booster[298]:
0:[sepal_length_(cm)<5.85] yes=1,no=2,missing=1,gain=0.0253992,cover=5.08439
	1:leaf=-0.00732799,cover=1.57343
	2:[petal_width_(cm)<1.55] yes=3,no=4,missing=3,gain=0.0413278,cover=3.51096
		3:leaf=-0.00664316,cover=1.21287
		4:[petal_width_(cm)<1.75] yes=5,no=6,missing=5,gain=0.0690937,cover=2.29808
			5:leaf=0.0226669,cover=1.10435
			6:leaf=-0.00448832,cover=1.19373
booster[299]:
0:[sepal_width_(cm)<2.65] yes=1,no=2,missing=1,gain=0.0545127,cover=4.4615
	1:leaf=0.0135965,cover=1.16527
	2:[petal_width_(cm)<1.75] yes=3,no=4,missing=3,gain=0.107501,cover=3.29624
		3:leaf=-0.0181304,cover=1.85043
		4:leaf=0.0108164,cover=1.44581
