# Supplementary material for: The design of early warning software systems for financial crises in high-tech businesses using fusion models in the context of sustainable economic growth
Source: PeerJ Comput Sci. 2023 Apr 21;9:e1326. doi: 10.7717/peerj-cs.1326 (PMC10280455; doi:10.7717/peerj-cs.1326)
Supplement: Supplemental Information 1 [file peerj-cs-09-1326-s001.zip › ┤·┬δ/xgbfir/__init__.py]

#!/usr/bin/env python
# -*- coding: utf-8 -*-
# Xgbfir is a XGBoost model dump parser, which ranks features as well as
# feature interactions by different metrics.
# Copyright (c) 2016 Boris Kostenko
# https://github.com/limexp/xgbfir/
#
# Originally based on implementation by Far0n
# https://github.com/Far0n/xgbfi

from __future__ import absolute_import

from .main import saveXgbFI

__all__ = ['saveXgbFI']
