# Supplementary material for: The design of early warning software systems for financial crises in high-tech businesses using fusion models in the context of sustainable economic growth
Source: PeerJ Comput Sci. 2023 Apr 21;9:e1326. doi: 10.7717/peerj-cs.1326 (PMC10280455; doi:10.7717/peerj-cs.1326)
Supplement: Supplemental Information 1 [file peerj-cs-09-1326-s001.zip › ┤·┬δ/xgbfir/main.py]

#!/usr/bin/env python
# -*- coding: utf-8 -*-
# Xgbfir is a XGBoost model dump parser, which ranks features as well as
# feature interactions by different metrics.
# Copyright (c) 2016 Boris Kostenko
# https://github.com/limexp/xgbfir/
#
# Originally based on implementation by Far0n
# https://github.com/Far0n/xgbfi

from __future__ import print_function, division

import argparse
import sys
import re
import xlsxwriter


_comparer = None


def FeatureScoreComparer(sortingMetric):
    global _comparer
    _comparer = {
        'gain': lambda x: -x.Gain,
        'fscore': lambda x: -x.FScore,
        'fscoreweighted': lambda x: -x.FScoreWeighted,
        'fscoreweightedaverage': lambda x: -x.FScoreWeightedAverage,
        'averagegain': lambda x: -x.AverageGain,
        'expectedgain': lambda x: -x.ExpectedGain
    }[sortingMetric.lower()]


class SplitValueHistogram:
    def __init__(self):
        self.values = {}

    def AddValue(self, splitValue, count):
        if not (splitValue in self.values):
            self.values[splitValue] = 0
        self.values[splitValue] += count

    def Merge(self, histogram):
        for key in histogram.values.keys():
            self.AddValue(key, histogram.values[key])


class FeatureInteraction:
    def __init__(self, interaction, gain, cover, pathProbability, depth, treeIndex, fScore=1):
        self.SplitValueHistogram = SplitValueHistogram()

        features = sorted(interaction, key=lambda x: x.Feature)
        self.Name = "|".join(x.Feature for x in features)

        self.Depth = len(interaction) - 1
        self.Gain = gain
        self.Cover = cover
        self.FScore = fScore
        self.FScoreWeighted = pathProbability

        self.AverageFScoreWeighted = self.FScoreWeighted / self.FScore
        self.AverageGain = self.Gain / self.FScore
        self.ExpectedGain = self.Gain * pathProbability
        self.TreeIndex = treeIndex
        self.TreeDepth = depth
        self.AverageTreeIndex = self.TreeIndex / self.FScore
        self.AverageTreeDepth = self.TreeDepth / self.FScore
        self.HasLeafStatistics = False

        if self.Depth == 0:
            self.SplitValueHistogram.AddValue(interaction[0].SplitValue, 1)

        self.SumLeafValuesLeft = 0.0
        self.SumLeafCoversLeft = 0.0
        self.SumLeafValuesRight = 0.0
        self.SumLeafCoversRight = 0.0

    def __lt__(self, other):
        return self.Name < other.Name


class FeatureInteractions:
    def __init__(self):
        self.Count = 0
        self.interactions = {}

    def GetFeatureInteractionsOfDepth(self, depth):
        return sorted([self.interactions[key] for key in self.interactions.keys() if self.interactions[key].Depth == depth], key=_comparer)

    def GetFeatureInteractionsWithLeafStatistics(self):
        return sorted([self.interactions[key] for key in self.interactions.keys() if self.interactions[key].HasLeafStatistics], key=_comparer)

    def Merge(self, other):
        for key in other.interactions.keys():
            fi = other.interactions[key]
            if not (key in self.interactions):
                self.interactions[key] = fi
            else:
                self.interactions[key].Gain += fi.Gain
                self.interactions[key].Cover += fi.Cover
                self.interactions[key].FScore += fi.FScore
                self.interactions[key].FScoreWeighted += fi.FScoreWeighted
                self.interactions[key].AverageFScoreWeighted = self.interactions[key].FScoreWeighted / self.interactions[key].FScore
                self.interactions[key].AverageGain = self.interactions[key].Gain / self.interactions[key].FScore
                self.interactions[key].ExpectedGain += fi.ExpectedGain
                self.interactions[key].SumLeafCoversLeft += fi.SumLeafCoversLeft
                self.interactions[key].SumLeafCoversRight += fi.SumLeafCoversRight
                self.interactions[key].SumLeafValuesLeft += fi.SumLeafValuesLeft
                self.interactions[key].SumLeafValuesRight += fi.SumLeafValuesRight
                self.interactions[key].TreeIndex += fi.TreeIndex
                self.interactions[key].AverageTreeIndex = self.interactions[key].TreeIndex / self.interactions[key].FScore
                self.interactions[key].TreeDepth += fi.TreeDepth
                self.interactions[key].AverageTreeDepth = self.interactions[key].TreeDepth / self.interactions[key].FScore

                self.interactions[key].SplitValueHistogram.Merge(fi.SplitValueHistogram)


class XgbModel:
    def __init__(self, verbosity=0):
        self._verbosity = verbosity
        self.XgbTrees = []
        self._treeIndex = 0
        self._maxDeepening = 0
        self._pathMemo = []
        self._maxInteractionDepth = 0

    def AddTree(self, tree):
        self.XgbTrees.append(tree)

    def GetFeatureInteractions(self, maxInteractionDepth, maxDeepening):
        xgbFeatureInteractions = FeatureInteractions()
        self._maxInteractionDepth = maxInteractionDepth
        self._maxDeepening = maxDeepening

        if self._verbosity >= 1:
            if self._maxInteractionDepth == -1:
                print("Collectiong feature interactions")
            else:
                print("Collectiong feature interactions up to depth {}".format(self._maxInteractionDepth))

        for i, tree in enumerate(self.XgbTrees):
            if self._verbosity >= 2:
                sys.stdout.write("Collectiong feature interactions within tree #{} ".format(i + 1))

            self._treeFeatureInteractions = FeatureInteractions()
            self._pathMemo = []
            self._treeIndex = i

            treeNodes = []
            self.CollectFeatureInteractions(tree, treeNodes, currentGain=0.0, currentCover=0.0, pathProbability=1.0, depth=0, deepening=0)

            if self._verbosity >= 2:
                sys.stdout.write("=> number of interactions: {}\n".format(len(self._treeFeatureInteractions.interactions)))
            xgbFeatureInteractions.Merge(self._treeFeatureInteractions)

        if self._verbosity >= 1:
            print("{} feature interactions has been collected.".format(len(xgbFeatureInteractions.interactions)))

        return xgbFeatureInteractions

    def CollectFeatureInteractions(self, tree, currentInteraction, currentGain, currentCover, pathProbability, depth, deepening):
        if tree.node.IsLeaf:
            return

        currentInteraction.append(tree.node)
        currentGain += tree.node.Gain
        currentCover += tree.node.Cover

        pathProbabilityLeft = pathProbability * (tree.left.node.Cover / tree.node.Cover)
        pathProbabilityRight = pathProbability * (tree.right.node.Cover / tree.node.Cover)

        fi = FeatureInteraction(currentInteraction, currentGain, currentCover, pathProbability, depth, self._treeIndex, 1)

        if (depth < self._maxDeepening) or (self._maxDeepening < 0):
            newInteractionLeft = []
            newInteractionRight = []

            self.CollectFeatureInteractions(tree.left, newInteractionLeft, 0.0, 0.0, pathProbabilityLeft, depth + 1, deepening + 1)
            self.CollectFeatureInteractions(tree.right, newInteractionRight, 0.0, 0.0, pathProbabilityRight, depth + 1, deepening + 1)

        path = ",".join(str(n.Number) for n in currentInteraction)

        if not (fi.Name in self._treeFeatureInteractions.interactions):
            self._treeFeatureInteractions.interactions[fi.Name] = fi
            self._pathMemo.append(path)
        else:
            if path in self._pathMemo:
                return
            self._pathMemo.append(path)

            tfi = self._treeFeatureInteractions.interactions[fi.Name]
            tfi.Gain += currentGain
            tfi.Cover += currentCover
            tfi.FScore += 1
            tfi.FScoreWeighted += pathProbability
            tfi.AverageFScoreWeighted = tfi.FScoreWeighted / tfi.FScore
            tfi.AverageGain = tfi.Gain / tfi.FScore
            tfi.ExpectedGain += currentGain * pathProbability
            tfi.TreeDepth += depth
            tfi.AverageTreeDepth = tfi.TreeDepth / tfi.FScore
            tfi.TreeIndex += self._treeIndex
            tfi.AverageTreeIndex = tfi.TreeIndex / tfi.FScore
            tfi.SplitValueHistogram.Merge(fi.SplitValueHistogram)

        if (len(currentInteraction) - 1 == self._maxInteractionDepth):
            return

        currentInteractionLeft = list(currentInteraction)
        currentInteractionRight = list(currentInteraction)

        leftTree = tree.left
        rightTree = tree.right

        if (leftTree.node.IsLeaf and (deepening == 0)):
            tfi = self._treeFeatureInteractions.interactions[fi.Name]
            tfi.SumLeafValuesLeft += leftTree.node.LeafValue
            tfi.SumLeafCoversLeft += leftTree.node.Cover
            tfi.HasLeafStatistics = True

        if (rightTree.node.IsLeaf and (deepening == 0)):
            tfi = self._treeFeatureInteractions.interactions[fi.Name]
            tfi.SumLeafValuesRight += rightTree.node.LeafValue
            tfi.SumLeafCoversRight += rightTree.node.Cover
            tfi.HasLeafStatistics = True

        self.CollectFeatureInteractions(tree.left, currentInteractionLeft, currentGain, currentCover, pathProbabilityLeft, depth + 1, deepening)
        self.CollectFeatureInteractions(tree.right, currentInteractionRight, currentGain, currentCover, pathProbabilityRight, depth + 1, deepening)


class XgbTreeNode:
    def __init__(self):
        self.Feature = ''
        self.Gain = 0.0
        self.Cover = 0.0
        self.Number = -1
        self.LeftChild = None
        self.RightChild = None
        self.LeafValue = 0.0
        self.SplitValue = 0.0
        self.IsLeaf = False

    def __lt__(self, other):
        return self.Number < other.Number


class XgbTree:
    def __init__(self, node):
        self.left = None
        self.right = None
        self.node = node  # or node.copy()


class XgbModelParser:
    def __init__(self, verbosity=0):
        self._verbosity = verbosity
        self.nodeRegex = re.compile(r'(\d+):\[(.*?)(?:<(.+)|)\]\syes=(.*),no=(.*?),(?:missing=.*,)?gain=(.*),cover=(.*)')
        self.leafRegex = re.compile(r'(\d+):leaf=(.*),cover=(.*)')

    def ConstructXgbTree(self, tree):
        if tree.node.LeftChild is not None:
            tree.left = XgbTree(self.xgbNodeList[tree.node.LeftChild])
            self.ConstructXgbTree(tree.left)
        if tree.node.RightChild is not None:
            tree.right = XgbTree(self.xgbNodeList[tree.node.RightChild])
            self.ConstructXgbTree(tree.right)

    def ParseXgbTreeNode(self, line):
        node = XgbTreeNode()

        m = self.leafRegex.match(line)
        if m:
            node.Number = int(m.group(1))
            node.LeafValue = float(m.group(2))
            node.Cover = float(m.group(3))
            node.IsLeaf = True
        else:
            m = self.nodeRegex.match(line)
            node.Number = int(m.group(1))
            node.Feature = m.group(2)
            # split on boolean if m.group(3) is not captured
            node.SplitValue = float(m.group(3)) if m.group(3) else 0.5
            node.LeftChild = int(m.group(4))
            node.RightChild = int(m.group(5))
            node.Gain = float(m.group(6))
            node.Cover = float(m.group(7))
            node.IsLeaf = False
        return node

    def GetXgbModelFromFile(self, fileName, maxTrees):
        model = XgbModel(self._verbosity)
        self.xgbNodeList = {}
        numTree = 0
        with open(fileName) as f:
            for line in f:
                line = line.strip()
                if (not line) or line.startswith('booster'):
                    if any(self.xgbNodeList):
                        numTree += 1
                        if self._verbosity >= 2:
                            sys.stdout.write("Constructing tree #{}\n".format(numTree))
                        tree = XgbTree(self.xgbNodeList[0])
                        self.ConstructXgbTree(tree)

                        model.AddTree(tree)
                        self.xgbNodeList = {}
                        if numTree == maxTrees:
                            if self._verbosity >= 1:
                                print('maxTrees reached')
                            break
                else:
                    node = self.ParseXgbTreeNode(line)
                    if not node:
                        return None
                    self.xgbNodeList[node.Number] = node

            if any(self.xgbNodeList) and ((maxTrees < 0) or (numTree < maxTrees)):
                numTree += 1
                if self._verbosity >= 2:
                    sys.stdout.write("Constructing tree #{}\n".format(numTree))
                tree = XgbTree(self.xgbNodeList[0])
                self.ConstructXgbTree(tree)

                model.AddTree(tree)
                self.xgbNodeList = {}

        return model

    def GetXgbModelFromMemory(self, dump, maxTrees):
        model = XgbModel(self._verbosity)
        self.xgbNodeList = {}
        numTree = 0
        for booster_line in dump:
            self.xgbNodeList = {}
            for line in booster_line.split('\n'):
                line = line.strip()
                if not line:
                    continue
                node = self.ParseXgbTreeNode(line)
                if not node:
                    return None
                self.xgbNodeList[node.Number] = node
            numTree += 1
            tree = XgbTree(self.xgbNodeList[0])
            self.ConstructXgbTree(tree)
            model.AddTree(tree)
            if numTree == maxTrees:
                break
        return model


def rankInplace(a):
    c = [(j, i[0]) for j, i in enumerate(sorted(enumerate(a), key=lambda x:x[1]))]
    c.sort(key=lambda x: x[1])
    return [i[0] for i in c]


def FeatureInteractionsWriter(FeatureInteractions, fileName, MaxDepth, topK, MaxHistograms, verbosity=0):

    if verbosity >= 1:
        print("Writing {}".format(fileName))

    workbook = xlsxwriter.Workbook(fileName)

    cf_first_row = workbook.add_format()
    cf_first_row.set_align('center')
    cf_first_row.set_align('vcenter')
    cf_first_row.set_bold(True)

    cf_first_column = workbook.add_format()
    cf_first_column.set_align('center')
    cf_first_column.set_align('vcenter')

    cf_num = workbook.add_format()
    cf_num.set_num_format('0.00')

    for depth in range(MaxDepth + 1):
        if verbosity >= 1:
            print("Writing feature interactions with depth {}".format(depth))

        interactions = FeatureInteractions.GetFeatureInteractionsOfDepth(depth)

#        KTotalGain = sum([i.Gain for i in interactions])
#        TotalCover = sum([i.Cover for i in interactions])
#        TotalFScore = sum([i.FScore for i in interactions])
#        TotalFScoreWeighted = sum([i.FScoreWeighted for i in interactions])
#        TotalFScoreWeightedAverage = sum([i.AverageFScoreWeighted for i in interactions])

        if topK > 0:
            interactions = interactions[0:topK]

        if not interactions:
            break

        ws = workbook.add_worksheet("Interaction Depth {}".format(depth))

        ws.set_row(0, 20, cf_first_row)

        ws.set_column(0, 0, max([len(i.Name) for i in interactions]) + 10, cf_first_column)

        ws.set_column(1, 13, 17)
        ws.set_column(10, 11, 18)
        ws.set_column(12, 12, 19)
        ws.set_column(13, 13, 17, cf_num)
        ws.set_column(14, 15, 19, cf_num)

        for col, name in enumerate(["Interaction", "Gain", "FScore", "wFScore", "Average wFScore",
                                    "Average Gain", "Expected Gain", "Gain Rank", "FScore Rank",
                                    "wFScore Rank", "Avg wFScore Rank", "Avg Gain Rank",
                                    "Expected Gain Rank", "Average Rank", "Average Tree Index",
                                    "Average Tree Depth"]):
            ws.write(0, col, name)

        gainSorted = rankInplace([-f.Gain for f in interactions])
        fScoreSorted = rankInplace([-f.FScore for f in interactions])
        fScoreWeightedSorted = rankInplace([-f.FScoreWeighted for f in interactions])
        averagefScoreWeightedSorted = rankInplace([-f.AverageFScoreWeighted for f in interactions])
        averageGainSorted = rankInplace([-f.AverageGain for f in interactions])
        expectedGainSorted = rankInplace([-f.ExpectedGain for f in interactions])

        for i, fi in enumerate(interactions):
            ws.write(i + 1, 0, fi.Name)
            ws.write(i + 1, 1, fi.Gain)
            ws.write(i + 1, 2, fi.FScore)
            ws.write(i + 1, 3, fi.FScoreWeighted)
            ws.write(i + 1, 4, fi.AverageFScoreWeighted)
            ws.write(i + 1, 5, fi.AverageGain)
            ws.write(i + 1, 6, fi.ExpectedGain)
            ws.write(i + 1, 7, 1 + gainSorted[i])
            ws.write(i + 1, 8, 1 + fScoreSorted[i])
            ws.write(i + 1, 9, 1 + fScoreWeightedSorted[i])
            ws.write(i + 1, 10, 1 + averagefScoreWeightedSorted[i])
            ws.write(i + 1, 11, 1 + averageGainSorted[i])
            ws.write(i + 1, 12, 1 + expectedGainSorted[i])
            ws.write(i + 1, 13, (6.0 + gainSorted[i] + fScoreSorted[i] + fScoreWeightedSorted[i] + averagefScoreWeightedSorted[i] + averageGainSorted[i] + expectedGainSorted[i]) / 6.0)
            ws.write(i + 1, 14, fi.AverageTreeIndex)
            ws.write(i + 1, 15, fi.AverageTreeDepth)

    interactions = FeatureInteractions.GetFeatureInteractionsWithLeafStatistics()
    if interactions:
        if verbosity >= 1:
            print("Writing leaf statistics")

        ws = workbook.add_worksheet("Leaf Statistics")

        ws.set_row(0, 20, cf_first_row)
        ws.set_column(0, 0, max([len(i.Name) for i in interactions]) + 10, cf_first_column)
        ws.set_column(1, 4, 20)

        for col, name in enumerate(["Interaction", "Sum Leaf Values Left", "Sum Leaf Values Right",
                                   "Sum Leaf Covers Left", "Sum Leaf Covers Right"]):
            ws.write(0, col, name)

        for i, fi in enumerate(interactions):
            ws.write(i + 1, 0, fi.Name)
            ws.write(i + 1, 1, fi.SumLeafValuesLeft)
            ws.write(i + 1, 2, fi.SumLeafValuesRight)
            ws.write(i + 1, 3, fi.SumLeafCoversLeft)
            ws.write(i + 1, 4, fi.SumLeafCoversRight)

    interactions = FeatureInteractions.GetFeatureInteractionsOfDepth(0)
    if interactions:
        if verbosity >= 1:
            print("Writing split value histograms")

        ws = workbook.add_worksheet("Split Value Histograms")

        ws.set_row(0, 20, cf_first_row)
        ws.set_column(0, 0, max([len(i.Name) for i in interactions]) + 10, cf_first_column)
        ws.set_column(1, 4, 20)

        for col, name in enumerate(["Interaction", "Sum Leaf Values Left", "Sum Leaf Values Right",
                                   "Sum Leaf Covers Left", "Sum Leaf Covers Right"]):
            ws.write(0, col, name)

        for i, fi in enumerate(interactions):
            if i >= MaxHistograms:
                break

            c1 = i * 2
            c2 = c1 + 1

            ws.merge_range(0, c1, 0, c2, fi.Name)
            ws.set_column(c1, c1, max(10, (len(fi.Name) + 4) / 2))
            ws.set_column(c2, c2, max(10, (len(fi.Name) + 4) / 2))

            for j, key in enumerate(sorted(fi.SplitValueHistogram.values.keys())):
                ws.write(j + 1, c1, key)
                ws.write(j + 1, c2, fi.SplitValueHistogram.values[key])

    workbook.close()


def main(argv):
    epilog = '''
XGBoost Feature Interactions Reshaped v0.3.1
URL: https://github.com/limexp/xgbfir
'''

    arg_parser = argparse.ArgumentParser(
        prog=argv[0],
        formatter_class=argparse.RawDescriptionHelpFormatter,
        description='XGBoost model dump parser, which ranks features as well as feature interactions by different metrics.',
        epilog=epilog)
    arg_parser.add_argument(
        '-V', '--version',
        action='version',
        version='XGBoost Feature Interactions Reshaped 0.2')

    arg_parser.add_argument('-m',
                            dest='XgbModelFile', action='store',
                            default='xgb.dump',
                            help='Xgboost model dump (dumped w/ \'with_stats=True\')')
    arg_parser.add_argument('-o',
                            dest='OutputXlsxFile', action='store',
                            default='XgbFeatureInteractions.xlsx',
                            help='Xlsx file to be written')
    arg_parser.add_argument('-t',
                            dest='MaxTrees', action='store',
                            default='100', type=int,
                            help='Upper bound for trees to be parsed')
    arg_parser.add_argument('-d',
                            dest='MaxInteractionDepth', action='store',
                            default='2', type=int,
                            help='Upper bound for extracted feature interactions depth')
    arg_parser.add_argument('-g',
                            dest='MaxDeepening', action='store',
                            default='-1', type=int,
                            help='Upper bound for interaction start deepening \
                                  (zero deepening => interactions starting @root only)')
    arg_parser.add_argument('-k',
                            dest='TopK', action='store',
                            default='100', type=int,
                            help='Upper bound for exported feature interactions per depth level')
    arg_parser.add_argument('-H',
                            dest='MaxHistograms', action='store',
                            default='10', type=int,
                            help='Maximum number of histograms')
    arg_parser.add_argument('-s',
                            dest='SortBy', action='store',
                            default='Gain',
                            help='Score metric to sort by (Gain, FScore, wFScore, \
                                  AvgwFScore, AvgGain, ExpGain)')
    arg_parser.add_argument('-v', '--verbosity',
                            dest='Verbosity', action='count',
                            default='2',
                            help='Increate output verbosity')

    args = arg_parser.parse_args(args=argv[1:])

    args.XgbModelFile = args.XgbModelFile.strip()
    args.OutputXlsxFile = args.OutputXlsxFile.strip()

    verbosity = int(args.Verbosity)

    settings_print = '''
Settings:
=========
XgbModelFile (-m): {model}
OutputXlsxFile (-o): {output}
MaxInteractionDepth: {depth}
MaxDeepening (-g): {deepening}
MaxTrees (-t): {trees}
TopK (-k): {topk}
SortBy (-s): {sortby}
MaxHistograms (-H): {histograms}
'''.format(model=args.XgbModelFile,
           output=args.OutputXlsxFile,
           depth=args.MaxInteractionDepth,
           deepening=args.MaxDeepening,
           trees=args.MaxTrees,
           topk=args.TopK,
           sortby=args.SortBy,
           histograms=args.MaxHistograms)

    if verbosity >= 1:
        print(settings_print)

    FeatureScoreComparer(args.SortBy)

    xgbParser = XgbModelParser(verbosity)
    xgbModel = xgbParser.GetXgbModelFromFile(args.XgbModelFile, args.MaxTrees)
    featureInteractions = xgbModel.GetFeatureInteractions(args.MaxInteractionDepth, args.MaxDeepening)

    FeatureInteractionsWriter(featureInteractions, args.OutputXlsxFile, args.MaxInteractionDepth, args.TopK, args.MaxHistograms)

    if verbosity >= 1:
        print(epilog)

    return 0


def entry_point():
    """Zero-argument entry point for use with setuptools/distribute."""
    raise SystemExit(main(sys.argv))


def saveXgbFI(booster, feature_names=None, OutputXlsxFile='XgbFeatureInteractions.xlsx', MaxTrees=100, MaxInteractionDepth=2, MaxDeepening=-1, TopK=100, MaxHistograms=10, SortBy='Gain'):
    if 'get_dump' not in dir(booster):
        if 'get_booster' in dir(booster):
            booster = booster.get_booster()
        elif 'booster' in dir(booster):
            booster = booster.booster()
        else:
            return -20
    if feature_names is not None:
        if isinstance(feature_names, list):
            booster.feature_names = feature_names
        else:
            booster.feature_names = list(feature_names)
    FeatureScoreComparer(SortBy)
    xgbParser = XgbModelParser()
    dump = booster.get_dump('', with_stats=True)
    xgbModel = xgbParser.GetXgbModelFromMemory(dump, MaxTrees)
    featureInteractions = xgbModel.GetFeatureInteractions(MaxInteractionDepth, MaxDeepening)
    FeatureInteractionsWriter(featureInteractions, OutputXlsxFile, MaxInteractionDepth, TopK, MaxHistograms)


if __name__ == '__main__':
    entry_point()
